# Supplementary material for: Untargeted metabolomic analysis uncovers metabolic variability of four Bifidobacterial strains for probiotic development
Source: Front Microbiol. 2025 Jan 31;16:1522036. doi: 10.3389/fmicb.2025.1522036 (PMC11826312; doi:10.3389/fmicb.2025.1522036)
Supplement: Supplementary file 1 [file Table_1.XLSX]

## Sheet: Sheet1
Table S1. OPLS-DA Evaluation Mode.
Project	Q2	R2X	R2Y
B8762 vs BB-69	0.984	0.828	1
B8762 vs BX-18	0.99	0.835	1
B8762 vs Bbm-19	0.991	0.852	1
BX-18 vs BB-69	0.992	0.809	1
BX-18 vs Bbm-19	0.994	0.811	1
Bbm-9 vs BB-69	0.991	0.82	1
