# Supplementary material for: Untargeted metabolomic analysis uncovers metabolic variability of four Bifidobacterial strains for probiotic development
Source: Front Microbiol. 2025 Jan 31;16:1522036. doi: 10.3389/fmicb.2025.1522036 (PMC11826312; doi:10.3389/fmicb.2025.1522036)
Supplement: Supplementary file 2 [file Table_2.XLSX]

## Sheet: Sheet1
	TableS2.Details of 1228 significantly differentiated compounds in bifidobacterium
No.	Class1	Compounds	Bbm-19_vs_BB-69					BX-18_vs_BB-69					BX-18_vs_Bbm-19					B8762_vs_BB-69					B8762_vs_Bbm-19					B8762_vs_BX-18					cpd_ID	kegg_map
			VIP	P-value	Fold_Change	Log2FC	Type	VIP	P-value	Fold_Change	Log2FC	Type	VIP	P-value	Fold_Change	Log2FC	Type	VIP	P-value	Fold_Change	Log2FC	Type	VIP	P-value	Fold_Change	Log2FC	Type	VIP	P-value	Fold_Change	Log2FC	Type
1	(2S,3S)-butane-2,3-diol	Alcohol and amines	1.05479	0.0209015	0.783924	-0.351214	down	1.13204	0.00260654	0.590615	-0.759711	down	1.06941	0.00958829	0.753408	-0.408497	down	1.1221	0.00623933	1.40304	0.488554	up	1.11429	0.00017923	1.78976	0.839768	up	1.13967	0.000140738	2.37556	1.24826	up	C03046	ko00650,ko01110
2	1,3-Diaminopropane	Alcohol and amines	1.05311	0.0378859	0.807122	-0.309141	down	-	-	-	-	-	1.11203	0.00416168	1.48909	0.574429	up	-	-	-	-	-	1.05055	0.0182203	1.54326	0.625977	up	-	-	-	-	-	C00986	ko00260,ko00330,ko00410,ko01100,ko01120
3	1,3-Dicyclohexylurea	Alcohol and amines	1.11343	0.00766194	1.2703	0.345174	up	-	-	-	-	-	1.09007	0.00644924	0.779332	-0.35969	down	-	-	-	-	-	1.08112	0.00207217	0.716492	-0.480978	down	-	-	-	-	-	-	-
4	1,5-Diaminopentane	Alcohol and amines	-	-	-	-	-	-	-	-	-	-	1.01268	0.0218365	0.686913	-0.5418	down	-	-	-	-	-	1.03573	0.00620441	0.507798	-0.977673	down	-	-	-	-	-	C01672	ko00310,ko00470,ko00480,ko01100,ko01110,ko01120
5	1-Aziridineethanol	Alcohol and amines	1.0848	0.00354746	2.81087	1.49102	up	1.118	0.00158723	3.246	1.69866	up	-	-	-	-	-	1.04181	0.013367	2.09103	1.06421	up	-	-	-	-	-	1.11555	0.00106449	0.644187	-0.634447	down	C19332	-
6	1-Fluorocyclohexadiene-cis,cis-1,2-diol	Alcohol and amines	1.12594	0.00732762	0.783735	-0.351562	down	1.16854	6.64796e-06	0.534495	-0.903752	down	1.15341	0.00736431	0.681984	-0.55219	down	-	-	-	-	-	1.07602	0.00450261	1.34387	0.426396	up	1.14308	0.0039208	1.97053	0.978585	up	-	-
7	2-(2-Benzothiazolylthio)ethanol	Alcohol and amines	1.13613	0.00229015	1.55293	0.634993	up	-	-	-	-	-	1.14351	0.000581696	0.527537	-0.922657	down	1.06344	0.0258564	1.3056	0.384718	up	-	-	-	-	-	1.09053	0.0049401	1.5937	0.672381	up	-	-
8	2-(Acetylamino)-2-deoxy-A-D-glucopyranose	Alcohol and amines	-	-	-	-	-	1.10893	0.000974323	3.30583	1.72501	up	-	-	-	-	-	1.11777	0.0335884	0.0769968	-3.69906	down	1.09595	0.0476154	0.0364528	-4.77783	down	1.13283	0.003128	0.0232912	-5.42407	down	-	-
9	2-(α-D-mannosyl)-3-phosphate glyceride	Alcohol and amines	-	-	-	-	-	-	-	-	-	-	-	-	-	-	-	1.15663	0.00462003	0.239099	-2.06432	down	1.11869	0.00407743	0.249248	-2.00435	down	1.14684	9.30514e-07	0.280739	-1.8327	down	C11516	ko00051,ko01100
10	2-Amino-1-phenylethanol	Alcohol and amines	1.08939	0.035087	1.8517	0.888854	up	-	-	-	-	-	1.07383	0.0176646	0.472851	-1.08054	down	1.13402	0.0320013	4.61766	2.20716	up	1.03866	0.045755	2.49374	1.31831	up	1.11525	0.0282855	5.27384	2.39885	up	C02735	-
11	2-Amino-2-methyl-1,3-propanediol	Alcohol and amines	1.15226	0.000157447	0.475623	-1.07211	down	-	-	-	-	-	1.15721	9.54332e-05	1.90136	0.927033	up	1.15783	0.000282225	0.106462	-3.23159	down	1.11464	0.000580685	0.223837	-2.15948	down	1.14457	7.53343e-05	0.117725	-3.08651	down	-	-
12	2-Methyl-5-nitroimidazole-1-ethanol	Alcohol and amines	1.15248	0.00729669	6.49049	2.69833	up	1.11603	0.00202569	1.93546	0.952678	up	1.15508	0.010956	0.2982	-1.74565	down	1.14917	0.0417772	21.8567	4.45	up	-	-	-	-	-	1.13103	0.045531	11.2928	3.49733	up	C07203	-
13	3-(Methylthio)-1-propanol	Alcohol and amines	1.16061	5.77232e-06	0.107413	-3.21876	down	1.16728	5.6573e-06	0.0706253	-3.82367	down	1.07166	0.00889027	0.657512	-0.604912	down	1.16137	8.95639e-05	0.177142	-2.49702	down	1.09825	0.00219146	1.64917	0.721739	up	1.13409	0.000641086	2.5082	1.32665	up	-	-
14	3-Methylthiopropylamine	Alcohol and amines	1.00445	0.0212564	0.496384	-1.01047	down	1.11438	0.0231399	0.556769	-0.84485	down	-	-	-	-	-	1.09765	0.0253013	2.25891	1.17562	up	1.07657	0.00905251	4.55072	2.1861	up	1.13097	0.018585	4.05717	2.02047	up	C03354	-
15	9-Fluorenol	Alcohol and amines	-	-	-	-	-	-	-	-	-	-	-	-	-	-	-	1.10091	0.00999549	0.794748	-0.33143	down	-	-	-	-	-	1.08711	0.00381877	0.772587	-0.37223	down	C06711	ko00624,ko01100,ko01120
16	Acetylcholine	Alcohol and amines	-	-	-	-	-	-	-	-	-	-	1.06354	0.0118938	1.65299	0.72508	up	1.12586	0.0359017	4.14265	2.05055	up	1.09677	0.0295768	6.01149	2.58772	up	1.10879	0.039738	3.63673	1.86264	up	C08201	-
17	Acrylamide	Alcohol and amines	-	-	-	-	-	1.10045	0.0187549	0.528723	-0.919417	down	1.04369	0.0143919	0.696605	-0.521587	down	1.06026	0.0118927	1.507	0.591682	up	1.10499	0.00104169	1.98551	0.989512	up	1.13299	0.000344356	2.85027	1.5111	up	C01659	ko00643,ko01120
18	Agmatine	Alcohol and amines	-	-	-	-	-	-	-	-	-	-	-	-	-	-	-	1.15016	0.000131254	1.55544	0.637327	up	1.03588	0.023981	1.47317	0.558923	up	1.13127	0.000528296	1.68794	0.755266	up	C00179	ko00330,ko01100
19	Aniline	Alcohol and amines	1.15306	0.00212987	1.4995	0.584484	up	1.13505	0.00593496	0.56657	-0.819675	down	1.15529	8.28002e-05	0.377838	-1.40416	down	-	-	-	-	-	1.09753	0.000652742	0.642026	-0.639297	down	1.09561	0.00244293	1.69921	0.764862	up	C00292	ko00627,ko01120
20	Arachidyl-glycine	Alcohol and amines	-	-	-	-	-	-	-	-	-	-	-	-	-	-	-	1.07875	0.00285374	0.396085	-1.33612	down	-	-	-	-	-	1.06228	0.00634612	0.388708	-1.36324	down	-	-
21	Bis(1-inositol)-3,1'-phosphate 1-phosphate	Alcohol and amines	-	-	-	-	-	1.16253	9.12701e-05	1.78467	0.835657	up	1.13219	0.00251974	1.76597	0.820462	up	1.15548	8.93383e-05	0.0919276	-3.44336	down	1.11577	0.00479894	0.0909645	-3.45855	down	1.14471	0.000107313	0.0515096	-4.27901	down	C19799	ko00562,ko01100
22	Butylamine	Alcohol and amines	1.15073	0.000279676	3.07449	1.62035	up	-	-	-	-	-	1.16233	0.00142408	0.407191	-1.29622	down	-	-	-	-	-	1.09895	0.000153581	0.309527	-1.69186	down	-	-	-	-	-	-	-
23	Caldine	Alcohol and amines	1.06648	0.0338049	4.15685	2.05549	up	-	-	-	-	-	-	-	-	-	-	-	-	-	-	-	1.07903	0.0355176	0.175628	-2.50941	down	1.03478	0.0194482	0.443028	-1.17453	down	C03375	ko00330,ko01100
24	Cyclohexylamine	Alcohol and amines	-	-	-	-	-	-	-	-	-	-	-	-	-	-	-	1.12863	0.00522142	7.95179	2.99128	up	1.08892	0.00590233	10.1044	3.33691	up	1.14251	0.00819338	12.3032	3.62096	up	C00571	ko00930,ko01120
25	Diethanolamine	Alcohol and amines	1.00427	0.0114911	2.66927	1.41645	up	-	-	-	-	-	1.14792	0.000425186	0.392077	-1.35079	down	-	-	-	-	-	1.01344	0.000153999	0.119624	-3.06342	down	-	-	-	-	-	C06772	ko00564
26	Ethyl-dodecanoate	Alcohol and amines	1.09024	0.00870495	0.863772	-0.211278	down	-	-	-	-	-	1.06839	0.0161444	1.12874	0.174708	up	1.13963	0.000795597	0.765759	-0.385037	down	-	-	-	-	-	1.12205	0.00122886	0.785418	-0.348467	down	D70267	-
27	Ethylazine	Alcohol and amines	1.15733	0.00363622	0.0232126	-5.42895	down	1.00198	0.0283763	0.727871	-0.458244	down	1.16215	0.00553003	31.3567	4.9707	up	1.1576	0.00352484	7.27879	2.8637	up	1.12148	0.00310118	313.571	8.29265	up	1.14423	0.00333604	10.0001	3.32194	up	C18644	-
28	Guanidine	Alcohol and amines	1.14379	0.000420003	1.51535	0.599656	up	-	-	-	-	-	1.11592	0.00384118	0.666217	-0.585936	down	1.11551	0.00223922	1.30564	0.384761	up	1.02344	0.0118683	0.861609	-0.214895	down	1.02526	0.0202181	1.29329	0.371042	up	C17349	-
29	Heparin	Alcohol and amines	1.15728	4.99913e-06	0.272765	-1.87427	down	1.14358	0.00191298	0.635156	-0.654816	down	1.15173	0.00157573	2.32859	1.21945	up	1.06504	0.0483766	1.37242	0.456727	up	1.11689	0.00515414	5.03153	2.331	up	1.12437	0.00834999	2.16077	1.11154	up	C00374	ko05133
30	Heptethylene-glycol	Alcohol and amines	1.16137	0.000169371	0.102188	-3.29071	down	1.15609	0.00906783	2.07896	1.05586	up	1.16755	0.00302468	20.3445	4.34657	up	-	-	-	-	-	1.12111	0.00472748	10.1631	3.34527	up	1.11636	0.0027946	0.499549	-1.0013	down	-	-
31	Hexadecanamide	Alcohol and amines	-	-	-	-	-	1.14059	0.000419379	0.479318	-1.06094	down	1.12608	0.0187468	0.400786	-1.3191	down	1.15965	0.00189129	0.30837	-1.69727	down	1.1118	0.0169374	0.257846	-1.95542	down	1.08041	0.0391512	0.643351	-0.636321	down	-	-
32	Hexaethylene-glycol	Alcohol and amines	1.1613	0.000165495	0.150309	-2.73399	down	1.15907	0.00315578	1.70238	0.767553	up	1.16779	0.00110848	11.3258	3.50155	up	1.156	0.00283639	0.712562	-0.488912	down	1.12262	1.74774e-06	4.74064	2.24508	up	1.14542	0.00285938	0.418568	-1.25646	down	-	-
33	Hypotaurocyamine	Alcohol and amines	1.1598	0.00162045	0.248547	-2.00841	down	1.16422	0.00182909	3.13846	1.65006	up	1.16783	0.00176808	12.6272	3.65847	up	-	-	-	-	-	1.11247	0.017377	5.46023	2.44896	up	1.10288	0.000898091	0.432417	-1.20951	down	C02419	-
34	Ingenol	Alcohol and amines	-	-	-	-	-	-	-	-	-	-	-	-	-	-	-	1.08929	0.00454512	1.5798	0.659744	up	-	-	-	-	-	1.07279	0.0391914	1.24141	0.311975	up	-	-
35	Inositol 1-phosphate	Alcohol and amines	1.14116	0.00122453	3.89975	1.96338	up	1.15719	8.19202e-05	6.35737	2.66843	up	1.15678	0.00581742	1.6302	0.70505	up	-	-	-	-	-	1.12287	1.11505e-05	0.180366	-2.471	down	1.14781	0.00127829	0.110641	-3.17605	down	-	-
36	Isovaleramide	Alcohol and amines	-	-	-	-	-	-	-	-	-	-	-	-	-	-	-	1.0405	0.0276225	0.831402	-0.266382	down	-	-	-	-	-	-	-	-	-	-	-	-
37	Linoleamide	Alcohol and amines	1.11748	0.00206713	0.76177	-0.392572	down	1.14092	0.000620401	0.551515	-0.858529	down	1.07696	0.00875505	0.723991	-0.465956	down	1.15367	2.62425e-05	0.244672	-2.03108	down	1.11134	8.11247e-05	0.321189	-1.63851	down	1.11505	0.00316982	0.443636	-1.17255	down	-	-
38	Linoleylethanolamide	Alcohol and amines	1.14519	0.000524517	2.40309	1.26489	up	1.11816	0.00701886	1.95334	0.965941	up	-	-	-	-	-	-	-	-	-	-	1.10138	0.00122123	0.392039	-1.35093	down	1.09407	0.00479754	0.482305	-1.05198	down	-	-
39	Lythramine	Alcohol and amines	1.13758	0.0352444	0	#DIV/0!	down	1.1519	0.00792255	14.1191	3.81958	up	1.16753	0.00784333	#DIV/0!	#DIV/0!	up	1.07456	0.00196809	2.87949	1.52581	up	1.12261	0.00256537	#DIV/0!	#DIV/0!	up	1.13979	0.0114617	0.203943	-2.29376	down	C10604	-
40	Methylguanidine	Alcohol and amines	1.14019	0.0108287	3.79136	1.92272	up	-	-	-	-	-	1.10293	0.0118838	0.426819	-1.2283	down	-	-	-	-	-	1.06915	0.00476198	0.222399	-2.16878	down	-	-	-	-	-	C02294	-
41	N,N-Dimethylformamide	Alcohol and amines	-	-	-	-	-	1.14748	0.0017504	0.510182	-0.970916	down	1.1351	0.0196592	0.373466	-1.42095	down	1.13097	0.00315891	0.44367	-1.17244	down	1.091	0.0147105	0.324778	-1.62248	down	-	-	-	-	-	C03134	-
42	N,N′-dicyclohexylcarbodiimide	Alcohol and amines	1.0535	0.049287	1.3944	0.479649	up	1.10443	0.00863153	0.619296	-0.691299	down	1.12917	0.00564157	0.444129	-1.17095	down	-	-	-	-	-	1.02596	0.0139435	0.61588	-0.69928	down	-	-	-	-	-	-	-
43	N-(2-hydroxyethyl)stearamide	Alcohol and amines	1.08626	0.00569199	1.40503	0.490601	up	1.14538	0.00300909	0.443821	-1.17195	down	1.15968	0.000423188	0.31588	-1.66255	down	1.15727	0.00512205	0.262766	-1.92815	down	1.12219	0.00182184	0.187018	-2.41875	down	1.11331	0.019205	0.592054	-0.7562	down	-	-
44	N-Acetyl-D-Galactosamine	Alcohol and amines	-	-	-	-	-	-	-	-	-	-	1.1143	0.0408607	1.80149	0.849193	up	1.11792	0.0421611	0.221924	-2.17186	down	1.06645	0.0111001	0.452082	-1.14534	down	1.11819	0.00876497	0.250948	-1.99454	down	C01132	ko00052,ko00520,ko01100,ko01250,ko02060
45	N-Acetylcadaverine	Alcohol and amines	1.15962	6.2338e-06	0.137434	-2.86319	down	1.16922	1.63874e-07	0.123331	-3.0194	down	-	-	-	-	-	1.15756	0.000113005	0.241797	-2.04813	down	1.07256	0.00565249	1.75937	0.815061	up	1.12916	0.0119345	1.96056	0.971265	up	-	-
46	N-Acetylhistamine	Alcohol and amines	-	-	-	-	-	-	-	-	-	-	1.14026	0.000534853	2.25238	1.17145	up	-	-	-	-	-	-	-	-	-	-	-	-	-	-	-	C05135	ko00340
47	N1,N8-diacetylspermidine	Alcohol and amines	1.08693	0.00917023	1.27348	0.348782	up	1.13688	0.00149833	0.689369	-0.536651	down	1.15535	0.00131569	0.541325	-0.885433	down	1.12257	0.020478	1.82787	0.870161	up	1.02159	0.0416029	1.43533	0.521379	up	1.13277	0.0115305	2.65151	1.40681	up	-	-
48	N1-Acetylspermidine	Alcohol and amines	-	-	-	-	-	1.08373	0.0128872	2.3104	1.20814	up	1.13485	0.00985755	3.80425	1.92761	up	-	-	-	-	-	-	-	-	-	-	-	-	-	-	-	-	-
49	Octadecadienamide	Alcohol and amines	1.11161	0.00270177	0.815709	-0.293873	down	1.14536	0.000621825	0.52423	-0.931728	down	1.11901	0.00304251	0.642668	-0.637855	down	1.15482	8.95619e-06	0.224069	-2.15798	down	1.11466	2.59809e-05	0.274693	-1.86411	down	1.11755	0.00319202	0.427426	-1.22625	down	-	-
50	Octadecanamide	Alcohol and amines	1.10994	0.00920929	0.510971	-0.968687	down	-	-	-	-	-	-	-	-	-	-	1.15521	3.14472e-05	0.508034	-0.977004	down	-	-	-	-	-	-	-	-	-	-	C13846	-
51	Oleamide	Alcohol and amines	1.14843	0.00232955	0.76369	-0.388942	down	1.14084	0.00139211	0.562436	-0.83024	down	1.0835	0.0238883	0.736472	-0.441298	down	1.15037	3.36295e-05	0.256184	-1.96475	down	1.10738	0.00112488	0.335456	-1.57581	down	1.10505	0.00284408	0.45549	-1.13451	down	C19670	-
52	Palmitoylethanolamide	Alcohol and amines	1.15936	5.00358e-06	0.461154	-1.11668	down	-	-	-	-	-	1.1594	0.00491879	2.38119	1.25168	up	1.15438	0.000132074	0.299556	-1.7391	down	1.06802	0.00504739	0.64958	-0.622421	down	1.13931	0.00156456	0.272796	-1.87411	down	-	-
53	Palmitoylethanolamide（PEA）	Alcohol and amines	1.11918	0.0141636	0.843962	-0.244749	down	1.04576	0.04698	1.26923	0.343959	up	1.12668	0.0237652	1.5039	0.588708	up	1.15785	7.85137e-05	0.325303	-1.62014	down	1.11939	4.96616e-05	0.385447	-1.3754	down	1.14292	0.00403687	0.256298	-1.9641	down	C16512	-
54	Pentanamide	Alcohol and amines	-	-	-	-	-	-	-	-	-	-	-	-	-	-	-	1.0405	0.0276225	0.831402	-0.266382	down	-	-	-	-	-	-	-	-	-	-	C01842	-
55	Phenethylamine	Alcohol and amines	1.1617	0.00105528	9.31739	3.21993	up	1.16488	4.69622e-05	0.36907	-1.43803	down	1.16811	0.000890212	0.0396109	-4.65796	down	-	-	-	-	-	1.1213	0.000655251	0.0840213	-3.5731	down	1.12101	0.0134333	2.12117	1.08486	up	C05332	ko00360,ko01100
56	Putrescine	Alcohol and amines	1.14834	0.00010949	0.41566	-1.26652	down	1.16739	0.00162262	0.45455	-1.13749	down	-	-	-	-	-	1.15992	0.000326999	0.249521	-2.00276	down	1.08156	0.0213365	0.600301	-0.736242	down	1.14326	0.000869329	0.548942	-0.865274	down	C00134	ko00330,ko00470,ko00480,ko01100,ko01110,ko02010
57	Spermidine	Alcohol and amines	-	-	-	-	-	-	-	-	-	-	-	-	-	-	-	-	-	-	-	-	-	-	-	-	-	1.07931	0.0032309	2.24318	1.16555	up	C00315	ko00330,ko00410,ko00480,ko01053,ko01100,ko02010
58	Tetraethylene-glycol	Alcohol and amines	1.1576	2.67478e-06	0.168411	-2.56994	down	1.16844	9.2051e-06	1.83856	0.878573	up	1.16629	1.75573e-07	10.9171	3.44852	up	1.13428	0.00468091	0.5789	-0.788613	down	1.1091	0.00345669	3.43743	1.78133	up	1.1423	0.000132874	0.314867	-1.66719	down	-	-
59	Triethanolamine	Alcohol and amines	-	-	-	-	-	-	-	-	-	-	-	-	-	-	-	-	-	-	-	-	1.06445	0.00366016	1.46922	0.555047	up	1.12606	0.00309188	1.56866	0.649537	up	C06771	ko00564
60	Tripropylamine	Alcohol and amines	1.08735	0.0164612	1.07009	0.0977322	up	1.15832	0.000163895	0.702376	-0.509684	down	1.16231	0.000719529	0.656371	-0.607416	down	-	-	-	-	-	-	-	-	-	-	1.12007	0.0068222	1.474	0.55974	up	-	-
61	δ-Valerolactam	Alcohol and amines	1.16164	0.000587544	0.0818327	-3.61118	down	1.16911	0.000560245	0.0304158	-5.03903	down	1.16608	0.000354843	0.371683	-1.42786	down	1.16039	0.000430726	0.0929225	-3.42783	down	-	-	-	-	-	1.14334	0.00423599	3.05507	1.61121	up	-	-
62	(1R,6S)-6-amino-5-oxocyclohexyl-2-ene-1-carboxylic-acid-ester	Aldehyde,Ketones,Esters	1.16191	2.92709e-05	22.7527	4.50797	up	1.16426	0.0051946	3.53426	1.82141	up	1.16669	3.78588e-07	0.155334	-2.68656	down	1.15761	0.00101553	2.44679	1.29089	up	1.12303	1.6254e-06	0.107538	-3.21708	down	1.0911	0.0198743	0.692306	-0.530517	down	C19831	ko00405,ko01100,ko01110
63	(4Z,7Z,10Z,13Z,16Z,19Z)-Eicosahexaenoate	Aldehyde,Ketones,Esters	1.15898	7.54905e-06	114.244	6.83597	up	1.16444	0.00183755	55.5065	5.79458	up	1.16031	0.000927611	0.485861	-1.04138	down	1.15313	0.00435784	23.289	4.54158	up	1.11941	4.51127e-05	0.203854	-2.29439	down	1.12934	0.000794423	0.419573	-1.253	down	C16185	-
64	2-hexadecenal	Aldehyde,Ketones,Esters	-	-	-	-	-	1.12563	0.000179938	6.09573	2.6078	up	1.16453	0.000898782	5.9752	2.57899	up	1.0173	0.0357846	2.40819	1.26795	up	1.11146	0.00124865	2.36057	1.23914	up	1.14539	0.0033935	0.395061	-1.33985	down	C06123	-
65	Aldosterone	Aldehyde,Ketones,Esters	-	-	-	-	-	-	-	-	-	-	-	-	-	-	-	1.14398	0.00421002	4.91011	2.29576	up	1.11183	0.00442304	8.19012	3.03389	up	1.09928	0.00124334	4.66998	2.22342	up	C01780	ko01100
66	Cyperotundone	Aldehyde,Ketones,Esters	1.10303	0.0299491	1.27674	0.352464	up	1.167	0.00272228	3.2902	1.71817	up	1.16063	0.00110799	2.57703	1.36571	up	1.14907	0.0147064	3.35932	1.74817	up	1.10067	0.0164532	2.63117	1.39571	up	-	-	-	-	-	C17501	-
67	D-Erythronolactone	Aldehyde,Ketones,Esters	1.1517	0.0184907	0.102077	-3.29227	down	1.14267	0.0274399	0.282959	-1.82134	down	1.14002	0.00220499	2.77201	1.47093	up	1.10607	0.00225326	2.18055	1.12469	up	1.12064	0.00184187	21.3618	4.41696	up	1.14588	0.00183877	7.70625	2.94603	up	-	-
68	Damascenone	Aldehyde,Ketones,Esters	-	-	-	-	-	1.11929	0.000179715	8.81518	3.13999	up	1.16468	0.00362785	3.35503	1.74633	up	1.09485	0.000395011	6.38076	2.67373	up	1.11316	0.00797996	2.4285	1.28007	up	1.04848	0.0103696	0.723839	-0.46626	down	-	-
69	Dibutyl-phthalate	Aldehyde,Ketones,Esters	1.05004	0.035631	1.12104	0.164842	up	-	-	-	-	-	-	-	-	-	-	-	-	-	-	-	1.02866	0.0381096	0.888136	-0.171148	down	-	-	-	-	-	C14214	-
70	Diethyl-2-methyl-3-oxosuccinate	Aldehyde,Ketones,Esters	-	-	-	-	-	1.07877	0.0110979	0.846248	-0.240847	down	-	-	-	-	-	1.04961	0.0316343	0.667723	-0.582679	down	1.00069	0.0155801	0.64332	-0.636391	down	-	-	-	-	-	C04067	-
71	Dioctyl phthalate	Aldehyde,Ketones,Esters	-	-	-	-	-	1.13219	0.0077005	4.43856	2.15009	up	1.14715	0.0200314	2.89557	1.53385	up	1.10704	0.00117765	2.91656	1.54427	up	1.10796	0.00541987	1.90267	0.928023	up	-	-	-	-	-	-	-
72	Ethyl hydrogen malonate	Aldehyde,Ketones,Esters	1.15235	0.00111846	1.62865	0.703676	up	1.13765	0.00116143	0.425375	-1.23319	down	1.15556	3.22353e-05	0.261183	-1.93687	down	-	-	-	-	-	1.06781	0.00361472	0.694914	-0.525094	down	1.11928	0.00115449	2.66064	1.41177	up	-	-
73	Hexadecanal	Aldehyde,Ketones,Esters	1.08621	0.00991232	0.837033	-0.256644	down	-	-	-	-	-	-	-	-	-	-	1.15726	0.00133795	0.482688	-1.05084	down	1.11803	0.000622147	0.576666	-0.794193	down	1.1286	0.0108913	0.56407	-0.826055	down	-	-
74	Hydroxyacetone	Aldehyde,Ketones,Esters	-	-	-	-	-	-	-	-	-	-	-	-	-	-	-	-	-	-	-	-	-	-	-	-	-	1.02385	0.0133117	1.90012	0.926087	up	C05235	ko00640,ko01100
75	Jasmone	Aldehyde,Ketones,Esters	-	-	-	-	-	-	-	-	-	-	1.07821	0.0449109	0.643148	-0.636776	down	-	-	-	-	-	-	-	-	-	-	1.06865	0.00711605	1.23177	0.300729	up	C08490	-
76	Methyl-2-pyrrolidone-5-carboxylate	Aldehyde,Ketones,Esters	1.14324	0.000369622	2.8133	1.49226	up	-	-	-	-	-	1.16448	0.0018602	0.249967	-2.00019	down	1.1595	0.0040826	33.4116	5.06228	up	1.12116	0.00453241	11.8763	3.57002	up	1.14766	0.00405148	47.5116	5.57021	up	-	-
77	Monobutyl phthalate	Aldehyde,Ketones,Esters	-	-	-	-	-	1.07183	0.0103411	1.17122	0.228012	up	-	-	-	-	-	-	-	-	-	-	-	-	-	-	-	-	-	-	-	-	-	-
78	N-Arachidonoylglycine	Aldehyde,Ketones,Esters	1.16203	1.68494e-06	#DIV/0!	#DIV/0!	up	1.16892	0.0052125	#DIV/0!	#DIV/0!	up	1.12422	0.0119512	0.604047	-0.727267	down	1.1595	0.0163449	#DIV/0!	#DIV/0!	up	1.06942	0.00992597	0.437144	-1.19382	down	-	-	-	-	-	-	-
79	S-Methyl thioacetate	Aldehyde,Ketones,Esters	1.1511	7.15101e-05	2.07378	1.05226	up	1.16325	0.00515002	0.390483	-1.35667	down	1.16797	0.000509643	0.188295	-2.40893	down	1.11417	0.00584442	0.651911	-0.617253	down	1.11962	3.45372e-05	0.314359	-1.66952	down	1.13134	0.00846256	1.6695	0.739416	up	-	-
80	Zerumbone	Aldehyde,Ketones,Esters	-	-	-	-	-	1.14845	0.000306898	1.91139	0.934626	up	1.07811	0.0126477	1.67673	0.74565	up	1.13498	0.000993014	1.86592	0.89989	up	1.02237	0.0118266	1.63684	0.710914	up	-	-	-	-	-	C20262	-
81	(2S,3S)-3-methylphenylalanine	Amino acid and Its metabolites	1.1516	9.64688e-05	0.243534	-2.0378	down	-	-	-	-	-	-	-	-	-	-	-	-	-	-	-	1.10518	0.0278141	6.38109	2.6738	up	-	-	-	-	-	C20895	-
82	(R)-(-)-2-phenylglycine	Amino acid and Its metabolites	-	-	-	-	-	1.1625	0.000303697	0.527463	-0.922859	down	-	-	-	-	-	-	-	-	-	-	-	-	-	-	-	1.13309	0.00503177	1.81427	0.859388	up	-	-
83	1,3-Dimethyluric Acid	Amino acid and Its metabolites	1.1535	0.00300031	0.661382	-0.596444	down	1.03612	0.0302495	0.784332	-0.350464	down	-	-	-	-	-	-	-	-	-	-	1.09766	0.0185251	1.66198	0.732907	up	1.03335	0.0176164	1.40146	0.486928	up	-	-
84	1-Aminocyclobutanecarboxylic acid	Amino acid and Its metabolites	1.13161	0.00191671	1.54761	0.630044	up	1.12436	0.0128209	1.40737	0.492998	up	1.08839	0.0297921	0.909379	-0.137046	down	-	-	-	-	-	-	-	-	-	-	-	-	-	-	-	-	-
85	1-Methylpiperidine-2-carboxylic acid	Amino acid and Its metabolites	1.14579	0.00361971	2.46603	1.30219	up	1.1293	0.00936398	1.50555	0.590288	up	1.13992	0.0189419	0.610514	-0.711904	down	1.15098	0.00431295	0.351859	-1.50693	down	1.12041	0.00372026	0.142682	-2.80912	down	1.14598	1.70736e-06	0.233708	-2.09722	down	-	-
86	2,3-Diaminopropionic acid	Amino acid and Its metabolites	-	-	-	-	-	1.12165	0.00177333	1.8718	0.904426	up	1.14536	0.00393108	1.46087	0.546831	up	-	-	-	-	-	-	-	-	-	-	-	-	-	-	-	C06393	-
87	2,3-Dimethylsuccinic acid	Amino acid and Its metabolites	1.15117	0.00912902	0.280429	-1.83429	down	1.08554	0.0136272	1.67752	0.746333	up	1.16284	0.00684927	5.98199	2.58063	up	1.15831	0.00582993	16.9724	4.08512	up	1.12226	0.0054707	60.5231	5.91941	up	1.14377	0.00612445	10.1176	3.33879	up	-	-
88	2,6-Diamino-5-hydroxyhexanoic acid	Amino acid and Its metabolites	1.15915	0.00281015	12.6626	3.6625	up	1.16531	0.000619232	7.12459	2.83281	up	1.1424	0.00750632	0.562647	-0.829697	down	1.15923	0.00349346	19.0704	4.25326	up	1.0479	0.0121881	1.50604	0.590757	up	1.13731	0.00623413	2.6767	1.42045	up	C16741	ko00310,ko01100
89	2-Aminoisobutyric Acid	Amino acid and Its metabolites	1.02625	0.0488166	1.40499	0.490558	up	1.12723	0.00853542	1.34892	0.43181	up	-	-	-	-	-	1.08899	0.0491951	2.17725	1.12251	up	-	-	-	-	-	-	-	-	-	-	C03665	-
90	2-Methylhippuric acid	Amino acid and Its metabolites	1.16087	5.11839e-06	0.20339	-2.29768	down	1.15955	0.000196742	0.413558	-1.27384	down	1.1495	0.00736005	2.03332	1.02384	up	1.12167	0.0249519	1.71553	0.778658	up	1.12028	0.00584364	8.43469	3.07633	up	1.13927	0.00646046	4.14823	2.05249	up	C01586	ko01100
91	2-Octanamidoacetic acid	Amino acid and Its metabolites	-	-	-	-	-	-	-	-	-	-	-	-	-	-	-	1.14271	0.00262652	3.83067	1.9376	up	1.11491	0.00724124	3.2771	1.71242	up	1.13763	0.00756522	2.95573	1.56351	up	-	-
92	2-Pyrrolidineacetic acid	Amino acid and Its metabolites	1.02589	0.0473483	1.28909	0.366354	up	1.13604	0.0105599	0.770833	-0.37551	down	1.13579	0.0193131	0.597966	-0.741864	down	-	-	-	-	-	-	-	-	-	-	-	-	-	-	-	-	-
93	3,7-Dimethyluric Acid	Amino acid and Its metabolites	1.05547	0.0144239	1.20907	0.273902	up	-	-	-	-	-	-	-	-	-	-	1.12483	0.0311651	2.49945	1.32161	up	1.06691	0.0406784	2.06724	1.04771	up	-	-	-	-	-	C16360	ko00232
94	3-(2-Naphthyl)-L-alanine	Amino acid and Its metabolites	-	-	-	-	-	-	-	-	-	-	-	-	-	-	-	1.11913	0.000868997	2.83428	1.50298	up	1.05472	0.000317429	7.39828	2.88719	up	1.12672	0.00125116	3.05739	1.6123	up	-	-
95	3-(pyrazol-1-yl)-L-alanine	Amino acid and Its metabolites	1.15804	0.000159765	6.25657	2.64537	up	-	-	-	-	-	1.15553	2.39867e-05	0.174811	-2.51613	down	1.12699	0.00468211	1.80131	0.849044	up	1.12196	0.00112514	0.287906	-1.79633	down	1.03113	0.032059	1.64695	0.7198	up	C01162	-
96	3-Hydroxy-3-Methylpentane-1,5-Dioic Acid	Amino acid and Its metabolites	1.06146	0.0125246	0.807547	-0.308382	down	1.04655	0.0306642	1.29021	0.36761	up	1.12928	0.0103883	1.5977	0.675992	up	1.14893	0.00866289	2.779	1.47456	up	1.1152	0.00758673	3.44128	1.78295	up	1.12113	0.0083604	2.1539	1.10695	up	C03761	-
97	3-Hydroxy-L-phenylalanine	Amino acid and Its metabolites	1.13542	0.00652824	1.95353	0.966081	up	-	-	-	-	-	-	-	-	-	-	1.13745	0.0165475	2.71435	1.4406	up	-	-	-	-	-	-	-	-	-	-	C20807	-
98	3-Hydroxyhippuric Acid	Amino acid and Its metabolites	1.01921	0.0228041	0.611663	-0.709192	down	-	-	-	-	-	1.09242	0.0152675	2.06549	1.04648	up	1.12608	0.00432645	2.33238	1.2218	up	1.10502	0.00346138	3.81318	1.93099	up	1.08079	0.00640786	1.84614	0.88451	up	-	-
99	3-Iodo-L-Tyrosine	Amino acid and Its metabolites	-	-	-	-	-	-	-	-	-	-	-	-	-	-	-	1.12739	0.000639122	8.03332	3.006	up	1.1157	0.00273031	16.0435	4.00392	up	1.12357	0.000718387	7.78947	2.96153	up	C02515	ko00350,ko01100
100	3-Methoxy-L-Tyrosine	Amino acid and Its metabolites	1.06587	0.0469189	1.86916	0.902388	up	1.14637	0.0126915	2.57065	1.36213	up	-	-	-	-	-	-	-	-	-	-	-	-	-	-	-	1.064	0.00301281	0.275994	-1.85729	down	-	-
101	3-N-Methyl-L-Histidine	Amino acid and Its metabolites	1.14134	0.000301295	0.241162	-2.05192	down	1.14607	0.000847158	0.421132	-1.24765	down	1.03466	0.0159308	1.74626	0.80427	up	-	-	-	-	-	-	-	-	-	-	-	-	-	-	-	C01152	ko00340,ko01100
102	4-Hydroxy-L-Glutamic Acid	Amino acid and Its metabolites	1.12536	9.35589e-05	6.80574	2.76675	up	-	-	-	-	-	-	-	-	-	-	-	-	-	-	-	1.07947	0.000641844	0.274391	-1.86569	down	-	-	-	-	-	C03079	-
103	4-Hydroxy-L-phenylglycine	Amino acid and Its metabolites	1.12054	0.0322172	2.25405	1.17252	up	-	-	-	-	-	1.06774	0.0197703	0.461209	-1.11651	down	-	-	-	-	-	1.07036	0.019333	0.399724	-1.32292	down	-	-	-	-	-	D05292	-
104	4-Hydroxyhippurate	Amino acid and Its metabolites	1.01921	0.0228041	0.611663	-0.709192	down	-	-	-	-	-	1.09242	0.0152675	2.06549	1.04648	up	1.12608	0.00432645	2.33238	1.2218	up	1.10502	0.00346138	3.81318	1.93099	up	1.08079	0.00640786	1.84614	0.88451	up	-	-
105	5-Aminovaleric Acid	Amino acid and Its metabolites	1.14558	0.0180892	0.01496	-6.06275	down	1.1637	0.0184929	0.0248114	-5.33285	down	-	-	-	-	-	1.1544	0.0186228	0.0292678	-5.09454	down	-	-	-	-	-	-	-	-	-	-	C00431	ko00310,ko00330,ko00470,ko01100,ko01120
106	5-Oxoproline	Amino acid and Its metabolites	-	-	-	-	-	1.03951	0.0216834	0.745749	-0.423237	down	-	-	-	-	-	1.11718	0.00218556	0.423451	-1.23973	down	1.00486	0.0178213	0.556578	-0.845344	down	1.0317	0.01196	0.56782	-0.816495	down	C02237	ko00470,ko01100
107	Acetylvaline	Amino acid and Its metabolites	1.15988	4.95557e-06	1.66381	0.734495	up	-	-	-	-	-	1.15762	0.000824806	0.629408	-0.667932	down	1.15196	0.00711877	2.3072	1.20614	up	1.06842	0.0298197	1.38669	0.471647	up	1.13501	0.00541472	2.20317	1.13958	up	-	-
108	Ala-Ala	Amino acid and Its metabolites	1.15853	0.00194954	3.84943	1.94465	up	1.16784	2.19617e-05	4.33472	2.11594	up	-	-	-	-	-	1.15733	0.00207821	0.350833	-1.51114	down	1.12254	0.00194162	0.091139	-3.45579	down	1.14831	1.30151e-08	0.0809356	-3.62708	down	C00993	ko00470,ko00550,ko01100,ko01502
109	Ala-Glu	Amino acid and Its metabolites	1.15928	4.87379e-05	3.41179	1.77053	up	1.16471	0.000125893	2.74809	1.45843	up	1.12232	0.00212797	0.80547	-0.312097	down	1.15728	0.00265288	0.37354	-1.42067	down	1.12294	0.000418752	0.109485	-3.1912	down	1.14789	0.00067906	0.135927	-2.8791	down	C20958	-
110	Ala-Ile	Amino acid and Its metabolites	1.12295	0.0144551	0.195461	-2.35505	down	-	-	-	-	-	1.13265	0.00496484	5.15519	2.36603	up	1.15181	0.00417282	7.39108	2.88579	up	1.11658	0.00455285	37.8135	5.24083	up	1.14081	0.00492165	7.33504	2.87481	up	-	-
111	Ala-Phe	Amino acid and Its metabolites	1.1441	5.6343e-05	0.245798	-2.02446	down	1.15047	0.000993152	1.58676	0.666082	up	1.15846	6.2551e-05	6.45554	2.69054	up	1.16075	0.0025078	21.3675	4.41734	up	1.12126	0.00233238	86.9311	6.4418	up	1.14741	0.00263205	13.4661	3.75126	up	-	-
112	Ala-Pro	Amino acid and Its metabolites	-	-	-	-	-	1.15748	0.00336971	0.43966	-1.18554	down	1.1554	0.00511125	0.417994	-1.25844	down	1.1372	0.00460545	1.99747	0.998176	up	1.09359	0.00411217	1.89904	0.925273	up	1.14428	0.00390002	4.54323	2.18372	up	-	-
113	Ala-Tyr	Amino acid and Its metabolites	1.11521	0.0287257	1.91326	0.936035	up	-	-	-	-	-	1.09702	0.00375362	0.294668	-1.76284	down	1.16001	0.00214496	6.32772	2.66168	up	1.10792	0.000367627	3.30729	1.72565	up	1.13213	0.000351197	11.2238	3.48849	up	-	-
114	Ala-Val	Amino acid and Its metabolites	-	-	-	-	-	1.13437	0.00130034	1.24275	0.313537	up	1.13416	0.00197042	1.40865	0.494313	up	1.16046	0.00135224	5.53671	2.46903	up	1.12169	0.0010294	6.27582	2.6498	up	1.14713	0.001504	4.45521	2.15549	up	-	-
115	Ala-Val-Ala	Amino acid and Its metabolites	-	-	-	-	-	-	-	-	-	-	-	-	-	-	-	1.12921	0.00213903	3.39042	1.76146	up	1.11245	0.00682106	3.22367	1.68871	up	1.02605	0.0125633	1.80955	0.855634	up	-	-
116	Ala-gln	Amino acid and Its metabolites	-	-	-	-	-	1.16793	0.00245824	4.64371	2.21528	up	-	-	-	-	-	1.16126	0.00185443	42.7169	5.41673	up	1.05479	0.00116591	5.32988	2.4141	up	1.14705	0.00203278	9.19886	3.20146	up	-	-
117	Allantoic acid	Amino acid and Its metabolites	1.15671	0.0186126	15.5623	3.95998	up	1.00833	0.0216755	0.610875	-0.71105	down	1.16119	0.0175987	0.0392536	-4.67103	down	1.09527	0.000610767	0.262474	-1.92975	down	1.11401	0.01689	0.0168661	-5.88973	down	-	-	-	-	-	C00499	ko00230,ko01100,ko01120
118	Allysine	Amino acid and Its metabolites	1.08969	0.0104239	2.12164	1.08518	up	1.13322	0.0200764	0.335859	-1.57407	down	1.15722	0.00870165	0.158302	-2.65925	down	1.13692	0.0171763	0.246596	-2.01978	down	1.11434	0.00841001	0.116229	-3.10496	down	-	-	-	-	-	-	-
119	Arg-Asp	Amino acid and Its metabolites	-	-	-	-	-	1.16254	0.0111949	5.13106	2.35926	up	-	-	-	-	-	-	-	-	-	-	-	-	-	-	-	1.08011	0.00283323	0.241615	-2.04922	down	-	-
120	Arg-Glu	Amino acid and Its metabolites	1.13394	0.0101607	2.54897	1.34991	up	1.09586	0.0226293	0.641602	-0.640249	down	1.15864	0.00995932	0.25171	-1.99016	down	-	-	-	-	-	1.08058	0.00331845	0.299786	-1.73799	down	-	-	-	-	-	-	-
121	Arg-Gly	Amino acid and Its metabolites	1.13678	0.00141017	3.29212	1.71902	up	1.15732	4.82541e-05	5.52882	2.46697	up	1.1656	8.1546e-05	1.67941	0.747955	up	1.13171	0.00033153	3.06924	1.61788	up	-	-	-	-	-	1.13711	0.000260251	0.555134	-0.849091	down	-	-
122	Arg-Leu	Amino acid and Its metabolites	-	-	-	-	-	1.16597	0.00382135	3.55432	1.82957	up	1.16449	0.00309743	3.84473	1.94288	up	-	-	-	-	-	-	-	-	-	-	1.14187	0.00191384	0.249292	-2.00409	down	-	-
123	Arg-Met	Amino acid and Its metabolites	1.15202	0.00515913	2.06827	1.04843	up	1.16116	0.00560372	2.47244	1.30594	up	-	-	-	-	-	1.15816	0.000623979	2.28409	1.19162	up	-	-	-	-	-	-	-	-	-	-	-	-
124	Arg-Phe-Val-Asp	Amino acid and Its metabolites	-	-	-	-	-	1.05961	0.0300012	0.913531	-0.130474	down	-	-	-	-	-	1.0552	0.0120518	0.886189	-0.174314	down	-	-	-	-	-	-	-	-	-	-	-	-
125	Asn-Arg	Amino acid and Its metabolites	1.10581	0.0172655	0.272577	-1.87526	down	-	-	-	-	-	1.12187	0.00480784	3.72775	1.8983	up	1.14191	0.000301602	3.75721	1.90966	up	1.11308	0.00128343	13.784	3.78492	up	1.13665	0.000675364	3.69768	1.88662	up	-	-
126	Asn-Asp	Amino acid and Its metabolites	1.16027	0.00165454	9.28855	3.21545	up	1.16064	0.000869423	2.72519	1.44636	up	1.1637	0.00166023	0.293392	-1.7691	down	-	-	-	-	-	1.11626	0.000869737	0.0868653	-3.52508	down	1.12033	0.000219834	0.296072	-1.75598	down	-	-
127	Asn-Gln	Amino acid and Its metabolites	-	-	-	-	-	1.04354	0.00365448	3.46458	1.79268	up	-	-	-	-	-	-	-	-	-	-	-	-	-	-	-	1.13068	0.0159578	0.349179	-1.51796	down	-	-
128	Asn-Glu	Amino acid and Its metabolites	1.12667	0.000330741	6.3222	2.66043	up	-	-	-	-	-	1.15781	0.00237876	0.29305	-1.77078	down	-	-	-	-	-	1.11967	0.00279781	0.10573	-3.24155	down	1.12706	0.00400343	0.360791	-1.47077	down	-	-
129	Asn-Hyp	Amino acid and Its metabolites	1.15878	0.00898705	9.87482	3.30375	up	1.16096	1.1023e-05	0.245463	-2.02642	down	1.16619	0.00763919	0.0248575	-5.33018	down	1.15953	8.45015e-06	0.23164	-2.11004	down	1.12205	0.00763555	0.0234576	-5.4138	down	-	-	-	-	-	-	-
130	Asn-Ile	Amino acid and Its metabolites	1.10913	0.00576095	0.752455	-0.410322	down	1.13918	0.000722868	0.56263	-0.82974	down	1.0686	0.010951	0.747726	-0.419418	down	1.10826	0.0067085	1.3909	0.476018	up	1.10904	0.00303441	1.84848	0.88634	up	1.13487	0.000688326	2.47214	1.30576	up	-	-
131	Asn-Leu	Amino acid and Its metabolites	1.14787	0.00113031	0.504043	-0.988382	down	1.08112	0.00783642	0.747815	-0.419246	down	1.11458	0.00788328	1.48364	0.569137	up	1.14847	0.000134706	1.75809	0.814013	up	1.12035	7.42749e-05	3.48799	1.80239	up	1.1399	4.09289e-05	2.35097	1.23326	up	-	-
132	Asn-Phe	Amino acid and Its metabolites	1.15416	6.28405e-05	0.63451	-0.656286	down	1.16393	9.47091e-05	1.46132	0.547274	up	1.16621	7.31242e-06	2.30307	1.20356	up	1.15929	0.00250803	3.67689	1.87849	up	1.12188	0.00188174	5.79485	2.53477	up	1.14386	0.00341298	2.51614	1.33121	up	-	-
133	Asn-Pro	Amino acid and Its metabolites	-	-	-	-	-	1.14628	0.00497495	0.237203	-2.0758	down	1.08982	0.0423428	0.367661	-1.44355	down	1.03479	0.0255241	1.53208	0.61549	up	1.054	0.00489013	2.37469	1.24774	up	1.13371	0.00579877	6.45892	2.69129	up	-	-
134	Asn-Ser	Amino acid and Its metabolites	-	-	-	-	-	1.12093	0.0020624	1.62492	0.700367	up	1.16189	0.000486449	2.14206	1.099	up	1.13673	0.0086508	2.61553	1.3871	up	1.11345	0.00992047	3.44793	1.78573	up	1.08704	0.0306939	1.60964	0.686735	up	-	-
135	Asn-Trp	Amino acid and Its metabolites	-	-	-	-	-	1.1611	0.00148307	3.63826	1.86325	up	1.14722	0.000417063	6.3889	2.67557	up	1.11954	0.00151576	1.67999	0.748454	up	1.06834	0.00137938	2.95012	1.56077	up	1.13535	0.00379199	0.461757	-1.11479	down	-	-
136	Asn-Tyr	Amino acid and Its metabolites	1.11202	0.00169311	0.383581	-1.3824	down	-	-	-	-	-	1.12541	0.00655497	3.03932	1.60375	up	-	-	-	-	-	1.09824	0.0352023	8.34874	3.06156	up	-	-	-	-	-	-	-
137	Asn-Val	Amino acid and Its metabolites	-	-	-	-	-	-	-	-	-	-	1.11829	0.0181779	0.393087	-1.34708	down	-	-	-	-	-	-	-	-	-	-	1.04937	0.0340099	1.99899	0.999273	up	-	-
138	Asp-Arg	Amino acid and Its metabolites	1.14291	0.00341928	6.40819	2.67992	up	1.03641	0.0146363	1.84053	0.880122	up	1.15649	0.00705417	0.287216	-1.79979	down	-	-	-	-	-	1.07644	0.00144094	0.0907164	-3.46249	down	-	-	-	-	-	-	-
139	Asp-Glu	Amino acid and Its metabolites	-	-	-	-	-	1.15136	0.00176568	2.48636	1.31403	up	-	-	-	-	-	1.01271	0.0318279	0.727876	-0.458235	down	-	-	-	-	-	1.13945	0.00222155	0.292748	-1.77227	down	-	-
140	Asp-Gly	Amino acid and Its metabolites	1.08535	0.000536679	6.9625	2.79961	up	-	-	-	-	-	1.16293	0.00721369	0.285137	-1.81028	down	1.01325	0.0147964	3.58074	1.84026	up	1.10208	0.0129757	0.51429	-0.959346	down	1.14173	0.00128593	1.80366	0.850929	up	-	-
141	Asp-Ile	Amino acid and Its metabolites	-	-	-	-	-	1.16648	3.79563e-06	0.279101	-1.84114	down	1.16566	3.47187e-05	0.266839	-1.90596	down	1.1333	0.00286729	0.333031	-1.58627	down	1.09763	0.000691113	0.318399	-1.65109	down	-	-	-	-	-	-	-
142	Asp-Leu	Amino acid and Its metabolites	-	-	-	-	-	1.16648	3.79563e-06	0.279101	-1.84114	down	1.16566	3.47187e-05	0.266839	-1.90596	down	1.1333	0.00286729	0.333031	-1.58627	down	1.09763	0.000691113	0.318399	-1.65109	down	-	-	-	-	-	-	-
143	Asp-Lys	Amino acid and Its metabolites	1.14831	0.000126222	5.27566	2.39935	up	-	-	-	-	-	1.16481	0.00142003	0.28423	-1.81487	down	-	-	-	-	-	1.09799	0.000103125	0.214202	-2.22295	down	-	-	-	-	-	-	-
144	Asp-Phe	Amino acid and Its metabolites	1.13906	0.00526547	0.887403	-0.172339	down	1.16872	1.28702e-08	0.0993923	-3.33072	down	1.16798	3.03639e-05	0.112004	-3.15838	down	1.15953	9.58163e-05	0.305653	-1.71004	down	1.12076	2.54904e-06	0.344435	-1.5377	down	1.14348	0.00105375	3.07522	1.62069	up	-	-
145	Asp-Tyr	Amino acid and Its metabolites	1.14963	0.000100013	0.400873	-1.31878	down	1.16854	0.00108665	0.173219	-2.52933	down	1.15472	0.0108049	0.432105	-1.21055	down	1.16034	0.001503	0.280964	-1.83154	down	1.05646	0.0387514	0.70088	-0.51276	down	1.14671	2.45895e-05	1.62202	0.697787	up	-	-
146	Asterina-330	Amino acid and Its metabolites	-	-	-	-	-	1.14777	0.00121124	3.74025	1.90313	up	1.12469	0.000685385	3.94386	1.97961	up	-	-	-	-	-	-	-	-	-	-	1.14059	0.00807289	0.364934	-1.45429	down	-	-
147	Cyclo(Ala-Pro)	Amino acid and Its metabolites	-	-	-	-	-	1.16571	0.000500456	0.371385	-1.42901	down	1.16649	5.30318e-05	0.344275	-1.53837	down	1.13232	0.0131293	1.74577	0.803867	up	1.08976	0.0189846	1.61834	0.694513	up	1.14455	0.00493231	4.70071	2.23288	up	-	-
148	Cyclo(Phe-Glu)	Amino acid and Its metabolites	1.15323	7.43298e-05	0.660707	-0.597918	down	1.16499	9.90352e-06	0.479877	-1.05926	down	1.14034	0.000855393	0.726308	-0.461346	down	1.16135	0.00014895	0.0314572	-4.99046	down	1.12304	0.000516149	0.0476115	-4.39255	down	1.14792	0.000856318	0.0655527	-3.9312	down	-	-
149	Cyclo(Phe-Pro)	Amino acid and Its metabolites	-	-	-	-	-	1.16386	2.95915e-05	0.508926	-0.974473	down	1.16334	0.000191403	0.480211	-1.05826	down	1.15664	0.000171241	1.68558	0.753243	up	1.11454	9.79615e-05	1.59047	0.669457	up	1.14667	6.0552e-05	3.31203	1.72772	up	-	-
150	Cyclo(Pro-Leu)	Amino acid and Its metabolites	-	-	-	-	-	1.14294	0.00130081	0.704628	-0.505066	down	1.15637	0.000137317	0.658619	-0.602484	down	1.15848	1.59063e-05	2.3469	1.23076	up	1.12154	0.000103444	2.19366	1.13334	up	1.14697	3.41492e-05	3.33069	1.73582	up	-	-
151	Cyclo(Pro-Phe)	Amino acid and Its metabolites	-	-	-	-	-	1.16386	2.95915e-05	0.508926	-0.974473	down	1.16334	0.000191403	0.480211	-1.05826	down	1.15664	0.000171241	1.68558	0.753243	up	1.11454	9.79615e-05	1.59047	0.669457	up	1.14667	6.0552e-05	3.31203	1.72772	up	C11847	-
152	Cyclo(Pro-Val)	Amino acid and Its metabolites	1.15477	0.00193098	0.738671	-0.436995	down	1.14755	0.00596091	0.686467	-0.542739	down	-	-	-	-	-	1.1603	0.000968718	1.91085	0.934215	up	1.12205	9.49791e-05	2.58688	1.37121	up	1.14521	6.79414e-06	2.7836	1.47695	up	-	-
153	Cyclo(Ser-Pro)	Amino acid and Its metabolites	1.15231	0.00327944	0.641923	-0.639529	down	1.16582	0.000514352	0.372581	-1.42437	down	1.16107	6.62916e-05	0.580414	-0.784846	down	1.14478	0.013133	2.43362	1.28311	up	1.11666	0.00938784	3.79115	1.92263	up	1.14441	0.00703641	6.5318	2.70748	up	-	-
154	Cyclo(Tyr-Ala)	Amino acid and Its metabolites	1.13656	0.00189082	0.794032	-0.332731	down	1.16508	2.15925e-05	0.432005	-1.21088	down	1.15856	0.000121944	0.544065	-0.87815	down	1.06832	0.0279008	0.799841	-0.322214	down	-	-	-	-	-	1.12868	0.00499309	1.85147	0.888668	up	-	-
155	Cyclo(Val-Ala)	Amino acid and Its metabolites	-	-	-	-	-	1.13911	0.000816133	0.701418	-0.511653	down	1.13443	0.00116238	0.725025	-0.463897	down	1.15661	0.000327033	2.00386	1.00278	up	1.1195	0.000425197	2.0713	1.05054	up	1.14504	0.000127608	2.85687	1.51444	up	-	-
156	Cycloleucine	Amino acid and Its metabolites	1.15546	0.0219247	13.6559	3.77145	up	1.15542	0.00391406	1.48789	0.573265	up	1.15916	0.0236153	0.108956	-3.19819	down	-	-	-	-	-	1.10776	0.0232362	0.120444	-3.05357	down	-	-	-	-	-	C03969	-
157	Cyclopentylglycine	Amino acid and Its metabolites	1.14579	0.00361971	2.46603	1.30219	up	1.1293	0.00936398	1.50555	0.590288	up	1.13992	0.0189419	0.610514	-0.711904	down	1.15098	0.00431295	0.351859	-1.50693	down	1.12041	0.00372026	0.142682	-2.80912	down	1.14598	1.70736e-06	0.233708	-2.09722	down	-	-
158	Cys-Glu	Amino acid and Its metabolites	1.10814	0.00281719	1.56198	0.64338	up	1.12067	0.0146983	1.9651	0.974606	up	-	-	-	-	-	1.14743	0.000801794	2.21242	1.14563	up	1.09787	0.00205299	1.41642	0.502247	up	-	-	-	-	-	-	-
159	Cys-Pro	Amino acid and Its metabolites	-	-	-	-	-	-	-	-	-	-	-	-	-	-	-	1.01489	0.0418087	0.689854	-0.535637	down	1.07148	0.0425203	0.274174	-1.86683	down	-	-	-	-	-	-	-
160	Cys-Trp	Amino acid and Its metabolites	1.02794	0.0174865	0.7572	-0.401254	down	1.05284	0.0210478	0.828172	-0.271998	down	-	-	-	-	-	1.14817	0.0130883	3.58189	1.84072	up	1.11177	0.0103518	4.73044	2.24197	up	1.13891	0.0119534	4.32505	2.11272	up	-	-
161	Cys-Tyr	Amino acid and Its metabolites	-	-	-	-	-	1.05277	0.00661228	9.75285	3.28582	up	1.1651	0.0114085	21.3173	4.41395	up	-	-	-	-	-	1.11802	0.0111362	11.2329	3.48966	up	1.04944	0.0270505	0.526937	-0.924296	down	-	-
162	Cysteine ​​sulfinic acid	Amino acid and Its metabolites	1.15893	0.00541261	46.4783	5.53848	up	-	-	-	-	-	1.09536	0.00173865	0.101764	-3.29671	down	1.13742	0.0330792	8.70319	3.12154	up	1.09422	0.00297315	0.187253	-2.41694	down	-	-	-	-	-	C00606	ko00270,ko00430,ko01100
163	D-Alloisoleucine	Amino acid and Its metabolites	-	-	-	-	-	1.11843	0.00277162	0.616212	-0.698502	down	-	-	-	-	-	-	-	-	-	-	-	-	-	-	-	-	-	-	-	-	C21092	-
164	D-Homocysteine	Amino acid and Its metabolites	1.11897	0.0020179	1.98823	0.991485	up	1.15338	0.0180846	0.37562	-1.41265	down	1.16629	0.00400606	0.188922	-2.40414	down	-	-	-	-	-	1.10411	0.00139622	0.355045	-1.49393	down	1.10921	0.0275976	1.87932	0.91021	up	C00155	ko00270,ko00920,ko01100,ko01110,ko01230,ko04621
165	D-Ornithine	Amino acid and Its metabolites	1.16092	0.000219447	3.77035	1.9147	up	1.1612	0.00281589	2.18293	1.12627	up	1.15492	0.000158375	0.578974	-0.788429	down	1.15327	0.0106022	3.96282	1.98653	up	-	-	-	-	-	1.10157	0.023283	1.81536	0.860258	up	C00515	ko00470,ko00997,ko01100,ko01110
166	DL-2-Methylglutamic acid	Amino acid and Its metabolites	-	-	-	-	-	-	-	-	-	-	-	-	-	-	-	-	-	-	-	-	1.11001	0.00296687	0.539734	-0.889679	down	-	-	-	-	-	-	-
167	DL-O-tyrosine	Amino acid and Its metabolites	1.10584	0.0298399	0.568926	-0.813688	down	1.13145	0.00572586	0.302915	-1.72302	down	1.07973	0.00902985	0.532433	-0.909329	down	-	-	-	-	-	1.09834	0.00584313	1.62994	0.704818	up	1.11589	0.000358857	3.06131	1.61415	up	-	-
168	Gln-Phe	Amino acid and Its metabolites	1.15034	0.000665103	1.27401	0.349372	up	1.14959	0.00111897	0.735711	-0.442788	down	1.16198	3.44008e-05	0.577479	-0.79216	down	1.14153	0.00883708	1.46134	0.547295	up	-	-	-	-	-	1.13954	0.00167609	1.9863	0.990083	up	-	-
169	Glu-Ala-Gly	Amino acid and Its metabolites	1.09384	0.0129991	1.93817	0.954695	up	1.13129	0.000750309	2.72002	1.44362	up	1.11742	0.0268626	1.4034	0.488922	up	1.13876	0.0336864	7.68323	2.94171	up	1.09129	0.0459809	3.96417	1.98702	up	-	-	-	-	-	-	-
170	Glu-Arg	Amino acid and Its metabolites	1.08451	0.0197014	0.730908	-0.452238	down	1.06596	0.0191609	0.406202	-1.29973	down	-	-	-	-	-	-	-	-	-	-	-	-	-	-	-	1.0076	0.0128652	2.21993	1.15052	up	-	-
171	Glu-Cit	Amino acid and Its metabolites	1.15695	0.0072689	3.98387	1.99417	up	1.07815	0.0269165	0.657807	-0.604264	down	1.16057	0.00414529	0.165117	-2.59844	down	-	-	-	-	-	1.10855	0.00306932	0.180054	-2.4735	down	-	-	-	-	-	-	-
172	Glu-Gln	Amino acid and Its metabolites	1.15979	1.41746e-05	11.6287	3.53962	up	1.15768	0.000119067	3.35543	1.7465	up	1.16695	5.96409e-06	0.288546	-1.79312	down	1.13287	0.0399581	5.37829	2.42715	up	1.03338	0.0182686	0.4625	-1.11247	down	-	-	-	-	-	-	-
173	Glu-Glu-Ile	Amino acid and Its metabolites	1.15524	0.000194455	16.7103	4.06266	up	-	-	-	-	-	1.16708	0.000567422	0.0675478	-3.88795	down	1.13712	0.000105268	4.44211	2.15125	up	1.12106	0.000418006	0.265831	-1.91142	down	1.14121	0.000327072	3.93545	1.97653	up	-	-
174	Glu-Gly	Amino acid and Its metabolites	-	-	-	-	-	-	-	-	-	-	-	-	-	-	-	1.12787	0.00410583	0.641118	-0.641337	down	-	-	-	-	-	-	-	-	-	-	-	-
175	Glu-His	Amino acid and Its metabolites	1.15002	0.0226002	14.3297	3.84093	up	-	-	-	-	-	1.162	0.0221877	0.0549174	-4.18659	down	-	-	-	-	-	1.11564	0.0222767	0.0578461	-4.11164	down	-	-	-	-	-	-	-
176	Glu-Ile	Amino acid and Its metabolites	1.13654	0.000445753	0.390592	-1.35627	down	1.14577	0.000250012	0.273849	-1.86855	down	-	-	-	-	-	1.12023	0.0213798	1.93083	0.949223	up	1.11079	0.00774929	4.94335	2.30549	up	1.13572	0.00700442	7.05071	2.81777	up	-	-
177	Glu-Leu	Amino acid and Its metabolites	1.01119	0.0293268	0.952507	-0.0701977	down	-	-	-	-	-	-	-	-	-	-	-	-	-	-	-	-	-	-	-	-	-	-	-	-	-	-	-
178	Glu-Leu-Arg	Amino acid and Its metabolites	-	-	-	-	-	-	-	-	-	-	-	-	-	-	-	1.0712	0.0174778	1.96386	0.973694	up	-	-	-	-	-	1.1429	1.59094e-05	2.59191	1.37401	up	-	-
179	Glu-Met	Amino acid and Its metabolites	1.13646	0.000857814	1.55301	0.635066	up	-	-	-	-	-	1.12837	0.00254434	0.670316	-0.577087	down	-	-	-	-	-	1.02876	0.0163761	0.771437	-0.37438	down	-	-	-	-	-	-	-
180	Glu-Phe	Amino acid and Its metabolites	1.15967	6.50577e-06	0.195122	-2.35755	down	1.14191	0.00190135	0.567064	-0.818416	down	1.15626	0.00492083	2.9062	1.53914	up	1.14862	0.0155219	3.45588	1.78905	up	1.12024	0.00894054	17.7114	4.1466	up	1.14012	0.0107369	6.09433	2.60747	up	-	-
181	Glu-Thr	Amino acid and Its metabolites	1.14432	0.000595752	0.345888	-1.53162	down	1.14288	0.000333435	0.305658	-1.71001	down	-	-	-	-	-	1.10856	0.00030295	0.175125	-2.51354	down	-	-	-	-	-	-	-	-	-	-	-	-
182	Glu-Tyr	Amino acid and Its metabolites	1.16082	0.000729223	3.82313	1.93475	up	1.15538	0.000882652	1.44625	0.53232	up	1.16577	0.000542886	0.378291	-1.40243	down	-	-	-	-	-	1.00197	0.00699807	0.143602	-2.79986	down	-	-	-	-	-	-	-
183	Glu-Val	Amino acid and Its metabolites	1.14307	0.00225891	2.20013	1.13759	up	1.1629	0.0069237	0.35342	-1.50054	down	1.16709	0.00334793	0.160636	-2.63813	down	1.11774	0.00112604	0.381087	-1.39181	down	1.1103	0.000832398	0.173211	-2.5294	down	-	-	-	-	-	-	-
184	Glu-Val-Phe	Amino acid and Its metabolites	1.11293	0.00973633	0.629302	-0.668176	down	1.04427	0.0313738	0.430478	-1.21599	down	-	-	-	-	-	-	-	-	-	-	-	-	-	-	-	-	-	-	-	-	-	-
185	Glutaconic acid	Amino acid and Its metabolites	1.08611	0.0193829	0.153121	-2.70725	down	-	-	-	-	-	1.00899	0.0310116	3.4467	1.78522	up	-	-	-	-	-	-	-	-	-	-	-	-	-	-	-	C02214	-
186	Glutathione Oxidized	Amino acid and Its metabolites	-	-	-	-	-	1.09647	0.0110375	1.60627	0.683711	up	-	-	-	-	-	1.1546	0.018825	14.9681	3.90382	up	1.11629	0.0195192	12.0383	3.58957	up	1.13842	0.0203768	9.31855	3.2201	up	-	-
187	Glutathione Reducedform	Amino acid and Its metabolites	-	-	-	-	-	1.08966	0.0066025	0.464063	-1.10761	down	1.10542	0.00413272	0.463229	-1.1102	down	1.15439	0.00321081	5.30366	2.40699	up	1.12001	0.00453141	5.29413	2.40439	up	1.14051	0.0028951	11.4287	3.51459	up	C00051	ko00270,ko00480,ko01100,ko01240,ko02010
188	Gly-Arg	Amino acid and Its metabolites	1.13678	0.00141017	3.29212	1.71902	up	1.15732	4.82541e-05	5.52882	2.46697	up	1.1656	8.1546e-05	1.67941	0.747955	up	1.13171	0.00033153	3.06924	1.61788	up	-	-	-	-	-	1.13711	0.000260251	0.555134	-0.849091	down	-	-
189	Gly-Gln	Amino acid and Its metabolites	1.0807	0.0160475	1.14369	0.193691	up	1.16724	2.58211e-06	2.38984	1.25692	up	1.16779	4.51011e-05	2.0896	1.06323	up	1.14958	0.0194417	4.68832	2.22907	up	1.11016	0.0211642	4.0993	2.03538	up	1.09167	0.0480402	1.96177	0.972153	up	D94472	-
190	Gly-Glu	Amino acid and Its metabolites	-	-	-	-	-	-	-	-	-	-	-	-	-	-	-	1.12787	0.00410583	0.641118	-0.641337	down	-	-	-	-	-	-	-	-	-	-	-	-
191	Gly-Gly	Amino acid and Its metabolites	1.14845	0.009322	2.5803	1.36754	up	1.16604	0.000580324	3.0059	1.5878	up	-	-	-	-	-	-	-	-	-	-	-	-	-	-	-	1.0184	0.0260039	0.455909	-1.13318	down	C02037	-
192	Gly-Gly-Phe	Amino acid and Its metabolites	-	-	-	-	-	1.07133	0.0100403	0.661188	-0.596869	down	-	-	-	-	-	1.15265	0.00248191	3.32193	1.73202	up	-	-	-	-	-	1.14171	0.0021158	5.02419	2.32889	up	-	-
193	Gly-His	Amino acid and Its metabolites	1.14159	0.00493974	5.46211	2.44946	up	1.14648	0.00298191	4.81657	2.26801	up	-	-	-	-	-	1.11881	0.037344	5.11163	2.35378	up	-	-	-	-	-	-	-	-	-	-	-	-
194	Gly-Ile	Amino acid and Its metabolites	1.0501	0.0117005	0.701202	-0.512099	down	-	-	-	-	-	-	-	-	-	-	1.15995	0.00284493	15.3101	3.93641	up	1.12172	0.00273453	21.8341	4.44851	up	1.14719	0.00281589	16.7761	4.06834	up	-	-
195	Gly-Leu	Amino acid and Its metabolites	1.15743	0.0011129	0.373636	-1.4203	down	1.16452	0.00233676	0.435932	-1.19782	down	1.05975	0.015753	1.16673	0.222471	up	1.1606	0.00144925	10.78	3.43029	up	1.12294	0.00136055	28.8517	4.85059	up	1.1481	0.00138391	24.7287	4.62811	up	C02155	-
196	Gly-Leu-Arg	Amino acid and Its metabolites	1.13253	0.00413523	6.33808	2.66405	up	1.1306	0.00858204	5.49663	2.45855	up	-	-	-	-	-	1.12492	0.0161328	6.36903	2.67107	up	-	-	-	-	-	-	-	-	-	-	-	-
197	Gly-Lys	Amino acid and Its metabolites	1.12775	0.00325	0.559038	-0.838983	down	-	-	-	-	-	1.13393	0.000753833	1.88063	0.911216	up	1.15923	8.19272e-06	0.320503	-1.64159	down	1.08125	0.0188308	0.573313	-0.802606	down	1.1447	0.00133254	0.304852	-1.71382	down	-	-
198	Gly-Phe	Amino acid and Its metabolites	-	-	-	-	-	1.15324	0.00808414	1.8456	0.884089	up	-	-	-	-	-	1.16032	0.00265067	9.17455	3.19764	up	1.01855	0.000144097	9.78967	3.29126	up	1.14442	0.00243539	4.97104	2.31355	up	-	-
199	Gly-Phe-Phe	Amino acid and Its metabolites	1.0348	0.0264119	0.366895	-1.44656	down	1.08536	0.0475303	0.421226	-1.24733	down	-	-	-	-	-	1.04939	0.00813215	1.98972	0.992564	up	1.0876	0.00199022	5.42312	2.43912	up	1.1377	0.00644027	4.72364	2.2399	up	-	-
200	Gly-Pro	Amino acid and Its metabolites	1.15317	0.00104481	3.17909	1.66861	up	-	-	-	-	-	1.16548	0.0025847	0.24778	-2.01287	down	1.14384	0.0182686	4.17051	2.06022	up	-	-	-	-	-	1.13791	0.0171972	5.29444	2.40448	up	-	-
201	Gly-Pro-Leu	Amino acid and Its metabolites	1.14203	0.000916682	1.8011	0.848877	up	-	-	-	-	-	-	-	-	-	-	1.07068	0.018698	1.50495	0.589717	up	-	-	-	-	-	-	-	-	-	-	-	-
202	Gly-Ser-Pro-Met-Phe-Val-NH2	Amino acid and Its metabolites	1.1189	0.000410607	0.235753	-2.08465	down	1.16378	0.000326128	2.90723	1.53965	up	1.15336	7.10036e-05	12.3317	3.6243	up	-	-	-	-	-	-	-	-	-	-	-	-	-	-	-	-	-
203	Gly-Trp	Amino acid and Its metabolites	1.16158	1.20476e-07	0.34651	-1.52903	down	1.1655	6.89296e-05	0.26597	-1.91067	down	1.08243	0.0209424	0.767568	-0.381634	down	1.16014	0.00407347	11.5374	3.52824	up	1.12263	0.00361459	33.2959	5.05727	up	1.14738	0.00355276	43.3784	5.43891	up	-	-
204	Gly-Tyr	Amino acid and Its metabolites	1.09628	0.0316027	1.707	0.771466	up	1.13372	0.02562	2.59604	1.37631	up	-	-	-	-	-	1.15765	0.00878848	10.6133	3.40781	up	1.11377	0.00900014	6.21752	2.63634	up	1.12647	0.00828543	4.08828	2.03149	up	-	-
205	Gly-Val	Amino acid and Its metabolites	-	-	-	-	-	-	-	-	-	-	-	-	-	-	-	1.12667	6.82486e-05	19.8188	4.3088	up	1.1227	0.000849893	14.1956	3.82738	up	1.14165	0.00013069	8.58112	3.10117	up	-	-
206	Hexanoyl Glycine	Amino acid and Its metabolites	1.14155	0.0103012	2.02791	1.01999	up	1.1514	0.000536875	0.559583	-0.837576	down	1.16161	0.00559139	0.275941	-1.85757	down	-	-	-	-	-	1.09902	0.00267603	0.374407	-1.41732	down	-	-	-	-	-	-	-
207	His-Ile	Amino acid and Its metabolites	-	-	-	-	-	-	-	-	-	-	-	-	-	-	-	1.10407	0.00954011	3.04686	1.60732	up	1.12271	1.75867e-09	20.3761	4.34881	up	1.14416	3.70099e-06	20.984	4.39122	up	-	-
208	His-Pro	Amino acid and Its metabolites	1.16021	0.00250853	3.74948	1.90669	up	1.13098	0.0179225	1.32432	0.405255	up	1.16274	0.00144511	0.353201	-1.50144	down	1.13971	0.0217852	2.93579	1.55375	up	-	-	-	-	-	1.10607	0.0284168	2.21682	1.14849	up	-	-
209	His-Ser	Amino acid and Its metabolites	1.06248	0.0273544	0.60128	-0.733892	down	1.07561	0.0306429	0.60607	-0.722444	down	-	-	-	-	-	1.08735	0.00323491	0.216696	-2.20625	down	-	-	-	-	-	1.01332	0.00506836	0.357543	-1.48381	down	-	-
210	His-Trp	Amino acid and Its metabolites	-	-	-	-	-	-	-	-	-	-	-	-	-	-	-	1.07106	0.00459794	2.9084	1.54023	up	1.08674	0.000634239	4.25043	2.08761	up	1.13974	0.00305563	5.67345	2.50423	up	-	-
211	His-Tyr	Amino acid and Its metabolites	-	-	-	-	-	1.10653	0.00677499	2.81735	1.49434	up	1.13596	0.00511339	2.14161	1.09869	up	-	-	-	-	-	-	-	-	-	-	-	-	-	-	-	-	-
212	His-Val	Amino acid and Its metabolites	1.15782	0.00586161	8.08398	3.01507	up	1.11531	0.00432007	1.48415	0.569635	up	1.16444	0.007063	0.183591	-2.44543	down	1.15667	0.000324564	4.25213	2.08819	up	1.09138	0.0169054	0.525995	-0.92688	down	1.14513	0.00127969	2.86503	1.51855	up	-	-
213	Homogentisic Acid	Amino acid and Its metabolites	1.15158	4.06471e-05	0.230946	-2.11437	down	1.15398	0.000208616	0.521277	-0.939878	down	1.13243	0.000831797	2.25714	1.17449	up	-	-	-	-	-	-	-	-	-	-	-	-	-	-	-	C00544	ko00130,ko00350,ko00643,ko01100,ko01120,ko01240
214	Hyp-Ser	Amino acid and Its metabolites	-	-	-	-	-	-	-	-	-	-	-	-	-	-	-	1.14578	0.00332365	2.17392	1.1203	up	1.11612	0.00563203	2.45382	1.29503	up	1.12121	0.0017589	2.08141	1.05756	up	-	-
215	Hyp-Thr	Amino acid and Its metabolites	1.1371	0.0101658	0.29909	-1.74135	down	1.11874	0.0127645	0.430376	-1.21633	down	-	-	-	-	-	1.13379	0.010693	3.04918	1.60842	up	1.117	0.00889684	10.1949	3.34977	up	1.13949	0.00933341	7.08491	2.82475	up	-	-
216	Hyp-Trp	Amino acid and Its metabolites	1.11971	0.00470158	1.21608	0.282242	up	1.16389	0.0038646	2.94253	1.55706	up	1.1616	0.00582041	2.41968	1.27482	up	1.1572	0.00073356	2.39539	1.26026	up	1.11885	0.0023675	1.96976	0.97802	up	1.01113	0.0385239	0.814058	-0.296797	down	-	-
217	Hyp-Val	Amino acid and Its metabolites	1.12162	0.00514002	2.47066	1.3049	up	-	-	-	-	-	-	-	-	-	-	1.06181	0.0277322	1.71527	0.778435	up	1.11738	0.000105554	0.694254	-0.526464	down	-	-	-	-	-	-	-
218	Ile-Arg	Amino acid and Its metabolites	-	-	-	-	-	-	-	-	-	-	1.14398	6.21233e-05	6.03609	2.59361	up	-	-	-	-	-	-	-	-	-	-	-	-	-	-	-	-	-
219	Ile-Asn	Amino acid and Its metabolites	1.07628	0.0120051	2.20241	1.13908	up	1.12238	0.0397362	0.376552	-1.40908	down	1.16051	0.0120599	0.170973	-2.54816	down	-	-	-	-	-	-	-	-	-	-	1.11896	0.0383408	5.24161	2.39001	up	-	-
220	Ile-Asp	Amino acid and Its metabolites	-	-	-	-	-	1.16648	3.79563e-06	0.279101	-1.84114	down	1.16566	3.47187e-05	0.266839	-1.90596	down	1.1333	0.00286729	0.333031	-1.58627	down	1.09763	0.000691113	0.318399	-1.65109	down	-	-	-	-	-	-	-
221	Ile-Gln	Amino acid and Its metabolites	-	-	-	-	-	1.14003	0.00150023	0.426662	-1.22883	down	1.14268	0.000415223	0.429229	-1.22018	down	1.13858	0.0165334	3.07126	1.61883	up	1.10339	0.0174923	3.08974	1.62748	up	1.13866	0.0109369	7.19834	2.84766	up	-	-
222	Ile-Glu	Amino acid and Its metabolites	1.13654	0.000445753	0.390592	-1.35627	down	1.14577	0.000250012	0.273849	-1.86855	down	-	-	-	-	-	1.12023	0.0213798	1.93083	0.949223	up	1.11079	0.00774929	4.94335	2.30549	up	1.13572	0.00700442	7.05071	2.81777	up	-	-
223	Ile-His	Amino acid and Its metabolites	-	-	-	-	-	-	-	-	-	-	-	-	-	-	-	1.10534	0.0170471	3.34164	1.74056	up	1.07479	0.0199003	3.30411	1.72426	up	1.11519	0.0272653	3.07493	1.62055	up	-	-
224	Ile-Ile	Amino acid and Its metabolites	-	-	-	-	-	-	-	-	-	-	1.08484	0.00884002	2.93353	1.55264	up	1.15053	0.00967257	2.94607	1.55879	up	1.09088	0.00141129	5.40694	2.43481	up	1.06646	0.00725769	1.84315	0.882177	up	-	-
225	Ile-Leu	Amino acid and Its metabolites	1.0422	0.0308534	0.483611	-1.04808	down	-	-	-	-	-	1.09268	0.0159993	3.13237	1.64726	up	1.14938	0.0112575	2.82975	1.50067	up	1.09575	0.00208792	5.85129	2.54875	up	1.05173	0.00867095	1.868	0.901498	up	-	-
226	Ile-Lys	Amino acid and Its metabolites	1.0753	0.0258573	0.674185	-0.568783	down	-	-	-	-	-	-	-	-	-	-	1.15621	5.93388e-05	4.55	2.18587	up	1.12184	0.000421972	6.74888	2.75465	up	1.14357	7.89365e-05	6.39284	2.67646	up	-	-
227	Ile-Met	Amino acid and Its metabolites	-	-	-	-	-	1.04703	0.0262316	1.3798	0.464461	up	-	-	-	-	-	-	-	-	-	-	-	-	-	-	-	-	-	-	-	-	-	-
228	Ile-Phe	Amino acid and Its metabolites	1.14965	0.00255427	0.241693	-2.04875	down	-	-	-	-	-	1.13563	0.0382227	4.22419	2.07867	up	1.14951	0.00126764	2.72264	1.44501	up	1.11963	0.00183634	11.2649	3.49376	up	1.0966	0.0014892	2.66675	1.41508	up	-	-
229	Ile-Ser	Amino acid and Its metabolites	-	-	-	-	-	-	-	-	-	-	1.11794	0.00305006	2.033	1.02361	up	1.09882	0.0426157	3.49912	1.80699	up	1.09158	0.0366332	5.16361	2.36838	up	-	-	-	-	-	-	-
230	Ile-Thr	Amino acid and Its metabolites	1.15505	0.00211689	0.24995	-2.00029	down	-	-	-	-	-	1.1557	0.00435001	3.13626	1.64904	up	1.14348	0.0205714	4.10357	2.03688	up	1.11852	0.0140337	16.4175	4.03717	up	1.13443	0.0180417	5.23476	2.38812	up	-	-
231	Ile-Trp	Amino acid and Its metabolites	1.15784	0.00134505	0.208001	-2.26534	down	1.1095	0.00244946	0.427194	-1.22704	down	-	-	-	-	-	1.1123	0.0241755	1.87775	0.909009	up	1.11866	0.00832839	9.02763	3.17435	up	1.12149	0.00555361	4.39555	2.13604	up	-	-
232	Ile-Tyr	Amino acid and Its metabolites	-	-	-	-	-	1.0991	0.0457181	0.488785	-1.03273	down	1.11962	0.00877933	0.570028	-0.810895	down	1.04432	0.0138685	1.66285	0.733662	up	1.09032	0.00326162	1.93924	0.955494	up	1.13939	0.00319544	3.40201	1.76639	up	-	-
233	Ile-Val	Amino acid and Its metabolites	1.13373	0.00206291	0.259938	-1.94376	down	1.08651	0.0202077	0.63635	-0.652109	down	1.08902	0.00691898	2.44808	1.29165	up	1.16108	0.00143644	10.5528	3.39956	up	1.1192	0.00110196	40.5974	5.34332	up	1.14596	0.00107476	16.5834	4.05167	up	-	-
234	Kynurenic Acid	Amino acid and Its metabolites	1.13025	0.00887065	0.658212	-0.603376	down	1.11707	0.00107715	0.435121	-1.20051	down	1.01172	0.0359473	0.661066	-0.597134	down	1.10794	0.0421896	2.70736	1.43689	up	1.09799	0.0308488	4.11321	2.04027	up	1.12394	0.0237979	6.22209	2.6374	up	C01717	ko00380,ko01100
235	L-Alanine	Amino acid and Its metabolites	1.11358	0.00034917	5.97838	2.57975	up	-	-	-	-	-	1.15089	0.000114784	0.248154	-2.01069	down	-	-	-	-	-	1.11914	1.49135e-05	0.192471	-2.37729	down	-	-	-	-	-	C00041	ko00250,ko00270,ko00430,ko00450,ko00470,ko00710,ko00970,ko00997,ko01100,ko01110,ko01120,ko01200,ko01230,ko01502,ko02010,ko04122
236	L-Allothreonine	Amino acid and Its metabolites	1.16174	0.000563279	6.96946	2.80105	up	1.14999	0.0121535	1.72563	0.787126	up	1.16554	4.33546e-05	0.247599	-2.01392	down	1.16018	1.66987e-06	0.563409	-0.827747	down	1.12319	0.000489748	0.0808397	-3.62879	down	1.14436	0.00474302	0.326494	-1.61487	down	C05519	ko00260,ko01100
237	L-Arginine	Amino acid and Its metabolites	1.1544	0.00134405	2.54034	1.34502	up	-	-	-	-	-	1.10961	0.00292651	0.504688	-0.986537	down	1.12319	0.0178878	1.87485	0.906776	up	-	-	-	-	-	-	-	-	-	-	C00062	ko00220,ko00261,ko00330,ko00331,ko00470,ko00970,ko00998,ko01100,ko01110,ko01230,ko02010,ko05142,ko05146
238	L-Asparagine Anhydrous	Amino acid and Its metabolites	1.14979	0.000169579	3.53713	1.82258	up	-	-	-	-	-	1.16798	4.55433e-05	0.306133	-1.70777	down	1.12303	0.000874269	2.12016	1.08417	up	1.11219	0.000223023	0.599401	-0.738407	down	1.14045	0.00287431	1.95798	0.969362	up	C00152	ko00250,ko00460,ko00970,ko01100,ko01110,ko01230
239	L-Aspartic Acid	Amino acid and Its metabolites	1.14193	0.000776988	5.06967	2.34189	up	-	-	-	-	-	1.114	0.00343547	0.255322	-1.96961	down	-	-	-	-	-	1.12229	8.47173e-07	0.171844	-2.54083	down	-	-	-	-	-	C00049	ko00220,ko00250,ko00260,ko00261,ko00270,ko00300,ko00340,ko00410,ko00460,ko00470,ko00710,ko00760,ko00770,ko00970,ko00997,ko00998,ko00999,ko01100,ko01110,ko01120,ko01200,ko01210,ko01230,ko01240,ko02010,ko02020,ko02030
240	L-Carnosine	Amino acid and Its metabolites	1.03303	0.0144971	2.01	1.00719	up	-	-	-	-	-	-	-	-	-	-	1.14523	0.00668411	9.00008	3.16994	up	1.10791	0.00913076	4.47766	2.16274	up	-	-	-	-	-	C00386	ko00340,ko00410,ko01100
241	L-Citrulline	Amino acid and Its metabolites	1.13362	0.000404788	2.30132	1.20246	up	1.06413	0.00894351	0.429179	-1.22035	down	1.14285	7.36794e-05	0.186493	-2.42281	down	1.11743	0.00896632	0.36043	-1.47221	down	1.1143	0.000138212	0.156619	-2.67467	down	-	-	-	-	-	C00327	ko00220,ko01100,ko01110,ko01230
242	L-Cystathionine	Amino acid and Its metabolites	-	-	-	-	-	1.15788	0.00105108	3.76943	1.91435	up	1.15934	0.00209393	3.12518	1.64394	up	1.04078	0.0188795	1.41805	0.503913	up	-	-	-	-	-	1.14063	0.00335454	0.376199	-1.41043	down	C02291	ko00260,ko00270,ko01100,ko01110,ko01230,ko01240
243	L-Cystine	Amino acid and Its metabolites	1.16203	0.000510944	#DIV/0!	#DIV/0!	up	1.16936	0.000992233	#DIV/0!	#DIV/0!	up	-	-	-	-	-	-	-	-	-	-	-	-	-	-	-	1.0146	0.0198724	0.376261	-1.41019	down	C00491	ko00270,ko01100,ko02010
244	L-Dopa	Amino acid and Its metabolites	-	-	-	-	-	-	-	-	-	-	1.0757	0.0182554	0.499002	-1.00288	down	-	-	-	-	-	1.05683	0.043621	0.569432	-0.812405	down	-	-	-	-	-	C00355	ko00350,ko01100,ko01110
245	L-Glutamic Acid	Amino acid and Its metabolites	1.16162	7.93387e-07	4.0296	2.01064	up	1.14939	0.00427579	1.24909	0.320879	up	1.16857	2.52826e-07	0.309979	-1.68976	down	1.11991	0.0172428	1.50907	0.59366	up	1.11723	0.000774402	0.374496	-1.41698	down	-	-	-	-	-	C00025	ko00220,ko00250,ko00330,ko00332,ko00340,ko00430,ko00470,ko00480,ko00524,ko00630,ko00650,ko00660,ko00860,ko00910,ko00970,ko00997,ko00998,ko01100,ko01110,ko01120,ko01200,ko01210,ko01230,ko01240,ko02010,ko02020
246	L-Glutamine	Amino acid and Its metabolites	1.07655	0.00780391	1.12299	0.16735	up	-	-	-	-	-	-	-	-	-	-	1.1371	0.0106028	1.58751	0.666769	up	1.08321	0.0180401	1.41364	0.499419	up	-	-	-	-	-	C00064	ko00220,ko00230,ko00240,ko00250,ko00470,ko00630,ko00750,ko00910,ko00970,ko01100,ko01120,ko01230,ko01232,ko01240,ko02010,ko02020
247	L-Glycine	Amino acid and Its metabolites	1.15383	1.8786e-06	14.7328	3.88096	up	1.14259	0.00766228	5.29966	2.4059	up	1.15167	0.000673766	0.359718	-1.47506	down	-	-	-	-	-	1.10861	1.03508e-06	0.0547236	-4.19169	down	1.10994	0.00570316	0.152129	-2.71663	down	C00037	ko00230,ko00260,ko00310,ko00440,ko00460,ko00470,ko00480,ko00630,ko00680,ko00730,ko00860,ko00970,ko01100,ko01110,ko01120,ko01200,ko01230,ko01240,ko01502,ko02010,ko02026
248	L-Histidine	Amino acid and Its metabolites	1.13772	0.000125304	13.9759	3.80486	up	1.00443	0.0464664	2.34079	1.22699	up	1.16856	4.61834e-05	0.167488	-2.57787	down	-	-	-	-	-	1.07625	0.001854	0.18546	-2.43082	down	-	-	-	-	-	C00135	ko00340,ko00404,ko00410,ko00470,ko00970,ko01100,ko01110,ko01230,ko02010
249	L-Homocitrulline	Amino acid and Its metabolites	1.13978	0.000686895	1.85251	0.889482	up	1.11577	0.00100488	0.345962	-1.53132	down	1.14706	7.57638e-05	0.186753	-2.4208	down	1.07796	0.00147692	0.270665	-1.88542	down	1.0827	7.76868e-05	0.146107	-2.7749	down	-	-	-	-	-	C02427	-
250	L-Homophenylalanine	Amino acid and Its metabolites	1.1516	9.64688e-05	0.243534	-2.0378	down	-	-	-	-	-	-	-	-	-	-	-	-	-	-	-	1.10518	0.0278141	6.38109	2.6738	up	-	-	-	-	-	C17235	ko00400,ko01100,ko01110,ko01210
251	L-Lysine	Amino acid and Its metabolites	1.16199	3.55382e-08	3.73741	1.90204	up	1.10753	0.0329033	1.3694	0.453539	up	1.16186	0.00067032	0.366402	-1.4485	down	1.14166	0.0141892	1.73068	0.791339	up	1.11371	0.0017276	0.46307	-1.1107	down	-	-	-	-	-	C00047	ko00300,ko00310,ko00470,ko00780,ko00970,ko00997,ko01100,ko01110,ko01120,ko01210,ko01230,ko02010
252	L-Methionine	Amino acid and Its metabolites	1.16158	0.000137788	4.53744	2.18188	up	-	-	-	-	-	1.15956	3.12627e-05	0.267062	-1.90475	down	1.16086	0.000213844	3.82684	1.93615	up	1.09139	0.0012322	0.84339	-0.245728	down	1.13659	7.54408e-05	3.15803	1.65903	up	C00073	ko00270,ko00470,ko00970,ko00999,ko01100,ko01110,ko01210,ko01230,ko01240
253	L-NIO-hydrochloride	Amino acid and Its metabolites	-	-	-	-	-	-	-	-	-	-	-	-	-	-	-	1.02887	0.0176851	1.44298	0.529051	up	-	-	-	-	-	1.08943	0.00627843	1.40395	0.489487	up	-	-
254	L-Ornithine	Amino acid and Its metabolites	1.16144	2.22282e-06	4.66609	2.22221	up	1.13886	0.00139336	1.34815	0.430986	up	1.16762	8.0201e-07	0.288926	-1.79123	down	1.1499	0.0108253	2.90148	1.53679	up	1.07501	0.0110693	0.621823	-0.685425	down	1.12627	0.0155392	2.15219	1.1058	up	C00077	ko00220,ko00330,ko00470,ko00480,ko00997,ko00998,ko01100,ko01110,ko01210,ko01230,ko02010
255	L-Phenylalanine	Amino acid and Its metabolites	1.08932	0.0107848	0.899661	-0.152546	down	1.14907	0.00182998	0.810657	-0.302836	down	1.12148	0.00249051	0.90107	-0.15029	down	-	-	-	-	-	1.04502	0.0310641	1.18297	0.242409	up	1.11632	0.0126635	1.31285	0.392699	up	C00079	ko00360,ko00400,ko00460,ko00470,ko00970,ko00996,ko00997,ko00999,ko01100,ko01110,ko01210,ko01230,ko02010
256	L-Proline	Amino acid and Its metabolites	1.13161	0.00191671	1.54761	0.630044	up	1.12436	0.0128209	1.40737	0.492998	up	1.08839	0.0297921	0.909379	-0.137046	down	-	-	-	-	-	-	-	-	-	-	-	-	-	-	-	C00148	ko00330,ko00332,ko00333,ko00401,ko00404,ko00470,ko00970,ko01100,ko01110,ko01230,ko02010
257	L-Saccharopine	Amino acid and Its metabolites	1.14895	0.020238	11.6319	3.54001	up	1.15506	0.00649384	6.56111	2.71394	up	-	-	-	-	-	1.14673	0.000755677	4.4456	2.15238	up	1.07574	0.043691	0.382192	-1.38763	down	-	-	-	-	-	C00449	ko00300,ko00310,ko01100,ko01110,ko01230
258	L-Serine	Amino acid and Its metabolites	1.1264	0.0147801	0.626933	-0.673617	down	1.15615	0.000105198	2.1928	1.13277	up	1.16664	0.00071172	3.49766	1.80639	up	1.10005	0.031927	1.92788	0.947012	up	1.10633	0.0202589	3.07509	1.62063	up	-	-	-	-	-	C00065	ko00260,ko00261,ko00270,ko00460,ko00470,ko00564,ko00600,ko00630,ko00680,ko00920,ko00970,ko00997,ko00998,ko01100,ko01110,ko01120,ko01200,ko01230,ko01240,ko01502,ko02010
259	L-Theanine	Amino acid and Its metabolites	1.16156	1.48353e-06	12.8973	3.689	up	1.16935	0.00126127	0	#DIV/0!	down	1.16864	3.45733e-05	0	#DIV/0!	down	-	-	-	-	-	1.04824	0.0056081	0.241569	-2.04949	down	-	-	-	-	-	C01047	-
260	L-Tryptophan	Amino acid and Its metabolites	-	-	-	-	-	1.16109	0.000414474	0.652024	-0.617003	down	1.16165	0.000241636	0.636371	-0.652059	down	-	-	-	-	-	-	-	-	-	-	1.13802	9.9063e-05	1.50988	0.594431	up	C00078	ko00260,ko00380,ko00400,ko00404,ko00901,ko00970,ko00996,ko00997,ko01100,ko01110,ko01210,ko01230,ko01240,ko05143
261	L-Tryptophanamide	Amino acid and Its metabolites	1.14486	0.00102364	2.06889	1.04886	up	1.16083	0.00415138	0.178172	-2.48865	down	1.16564	6.41297e-06	0.0861196	-3.53751	down	-	-	-	-	-	1.11374	0.000146769	0.426021	-1.231	down	1.13936	0.00228757	4.94685	2.30651	up	C00977	-
262	L-Tyrosinamide	Amino acid and Its metabolites	-	-	-	-	-	1.16239	0.00123992	1.35719	0.440618	up	-	-	-	-	-	-	-	-	-	-	-	-	-	-	-	-	-	-	-	-	-	-
263	L-Tyrosine	Amino acid and Its metabolites	1.14088	0.00030517	1.93307	0.950895	up	1.10546	0.0314306	1.95065	0.963954	up	-	-	-	-	-	1.13345	0.0184504	2.87297	1.52254	up	-	-	-	-	-	-	-	-	-	-	C00082	ko00130,ko00261,ko00350,ko00360,ko00400,ko00401,ko00460,ko00680,ko00730,ko00970,ko00997,ko00998,ko00999,ko01055,ko01059,ko01100,ko01110,ko01210,ko01230,ko01240
264	L-Tyrosine methyl ester	Amino acid and Its metabolites	1.16097	0.00100064	3.04183	1.60494	up	-	-	-	-	-	1.16215	2.47247e-05	0.27918	-1.84073	down	1.02502	0.0372546	1.07517	0.104564	up	1.12175	0.000653894	0.353462	-1.50037	down	-	-	-	-	-	C03404	-
265	L-kynurenine	Amino acid and Its metabolites	1.1585	5.69176e-06	3.71427	1.89308	up	1.05963	0.0407782	1.21844	0.285037	up	1.16809	0.000529202	0.328044	-1.60804	down	1.15105	0.00424473	2.84554	1.5087	up	1.03757	0.0203868	0.76611	-0.384377	down	1.13936	0.0090659	2.33539	1.22366	up	C00328	ko00380,ko01100,ko01240,ko05143
266	L-threo-3-Methylaspartate	Amino acid and Its metabolites	1.16162	7.93387e-07	4.0296	2.01064	up	1.14939	0.00427579	1.24909	0.320879	up	1.16857	2.52826e-07	0.309979	-1.68976	down	1.11991	0.0172428	1.50907	0.59366	up	1.11723	0.000774402	0.374496	-1.41698	down	-	-	-	-	-	C03618	ko00630,ko00660,ko01100,ko01120,ko01200
267	Leu-Ala	Amino acid and Its metabolites	1.02055	0.0219529	1.29062	0.368067	up	-	-	-	-	-	-	-	-	-	-	-	-	-	-	-	-	-	-	-	-	-	-	-	-	-	D78456	-
268	Leu-Arg	Amino acid and Its metabolites	-	-	-	-	-	-	-	-	-	-	1.14398	6.21233e-05	6.03609	2.59361	up	-	-	-	-	-	-	-	-	-	-	-	-	-	-	-	-	-
269	Leu-Asn	Amino acid and Its metabolites	1.07628	0.0120051	2.20241	1.13908	up	1.12238	0.0397362	0.376552	-1.40908	down	1.16051	0.0120599	0.170973	-2.54816	down	-	-	-	-	-	-	-	-	-	-	1.11896	0.0383408	5.24161	2.39001	up	-	-
270	Leu-Asp	Amino acid and Its metabolites	1.12375	0.0298432	0.364463	-1.45615	down	1.10695	0.0293257	0.411802	-1.27998	down	-	-	-	-	-	1.07781	0.0382341	2.37224	1.24625	up	1.11024	0.0243912	6.50886	2.70241	up	1.12944	0.0246795	5.76063	2.52623	up	-	-
271	Leu-Glu	Amino acid and Its metabolites	1.13654	0.000445753	0.390592	-1.35627	down	1.14577	0.000250012	0.273849	-1.86855	down	-	-	-	-	-	1.12023	0.0213798	1.93083	0.949223	up	1.11079	0.00774929	4.94335	2.30549	up	1.13572	0.00700442	7.05071	2.81777	up	-	-
272	Leu-Gly	Amino acid and Its metabolites	1.15542	0.00091253	2.16232	1.11258	up	-	-	-	-	-	1.15655	0.000263164	0.459076	-1.12319	down	1.15658	0.00436538	3.77124	1.91504	up	1.09572	0.00892396	1.74407	0.802461	up	1.14164	0.00341212	3.79909	1.92566	up	-	-
273	Leu-Gly-Leu	Amino acid and Its metabolites	-	-	-	-	-	1.14735	0.00053246	6.99424	2.80617	up	1.07366	0.000163617	10.5464	3.39868	up	1.15656	0.0030167	65.5611	6.03477	up	1.09362	0.00291407	98.8576	6.62728	up	1.14592	0.00349544	9.3736	3.2286	up	-	-
274	Leu-Gly-Phe	Amino acid and Its metabolites	-	-	-	-	-	1.16076	0.00198862	5.77473	2.52975	up	1.16603	0.00329131	7.84242	2.9713	up	1.15929	0.00459627	42.5169	5.40996	up	1.12243	0.00457081	57.7404	5.85151	up	1.14401	0.00547964	7.36257	2.88021	up	-	-
275	Leu-Leu	Amino acid and Its metabolites	1.0422	0.0308534	0.483611	-1.04808	down	-	-	-	-	-	1.09268	0.0159993	3.13237	1.64726	up	1.14938	0.0112575	2.82975	1.50067	up	1.09575	0.00208792	5.85129	2.54875	up	1.05173	0.00867095	1.868	0.901498	up	C11332	-
276	Leu-Leu-Glu	Amino acid and Its metabolites	-	-	-	-	-	1.15546	0.00218176	1.6812	0.749491	up	-	-	-	-	-	1.16109	0.00240324	48.1944	5.59079	up	1.09794	0.00179524	32.2931	5.01315	up	1.14777	0.0024646	28.6667	4.8413	up	-	-
277	Leu-Leu-Gly	Amino acid and Its metabolites	1.14348	0.000474504	1.55504	0.636956	up	-	-	-	-	-	-	-	-	-	-	-	-	-	-	-	-	-	-	-	-	-	-	-	-	-	-	-
278	Leu-Leu-Leu	Amino acid and Its metabolites	1.10198	0.00637007	0.4537	-1.14019	down	-	-	-	-	-	1.11931	0.00108557	2.49452	1.31876	up	1.15915	0.0018298	3.68059	1.87994	up	1.11385	0.000279075	8.11239	3.02013	up	1.14367	0.000835388	3.25208	1.70136	up	-	-
279	Leu-Leu-Phe	Amino acid and Its metabolites	-	-	-	-	-	1.14624	0.0105624	1.83923	0.879099	up	1.09963	0.00142366	2.75321	1.46111	up	1.15066	0.0055941	2.29907	1.20105	up	1.07781	0.000504587	3.44157	1.78307	up	-	-	-	-	-	-	-
280	Leu-Met	Amino acid and Its metabolites	1.16106	0.000664419	2.69986	1.43289	up	1.09757	0.0322909	1.24157	0.312164	up	1.16173	3.26149e-05	0.459864	-1.12072	down	1.15494	0.0019933	1.52783	0.611485	up	1.11825	0.000151675	0.565892	-0.8214	down	1.05843	0.0103195	1.23057	0.299321	up	-	-
281	Leu-Phe	Amino acid and Its metabolites	-	-	-	-	-	-	-	-	-	-	-	-	-	-	-	1.12462	0.00313385	2.32228	1.21554	up	1.05326	0.00222773	3.12922	1.64581	up	1.1356	0.0051114	3.05385	1.61063	up	-	-
282	Leu-Pro-Tyr	Amino acid and Its metabolites	1.16029	8.97185e-07	2.80216	1.48654	up	1.1417	0.00520459	1.49506	0.580204	up	1.15986	0.000400546	0.533539	-0.906333	down	1.16076	0.0033184	31.4505	4.97501	up	1.12201	0.00374724	11.2237	3.48848	up	1.14742	0.00340713	21.0363	4.39481	up	-	-
283	Leu-Thr	Amino acid and Its metabolites	1.15505	0.00211689	0.24995	-2.00029	down	-	-	-	-	-	1.1557	0.00435001	3.13626	1.64904	up	1.14348	0.0205714	4.10357	2.03688	up	1.11852	0.0140337	16.4175	4.03717	up	1.13443	0.0180417	5.23476	2.38812	up	-	-
284	Leu-Trp	Amino acid and Its metabolites	1.16042	2.85349e-05	0.24454	-2.03186	down	1.0935	0.0128849	0.570833	-0.80886	down	1.12842	0.0282048	2.33431	1.223	up	1.12452	0.0229178	1.81272	0.858155	up	1.1195	0.00653657	7.41278	2.89001	up	1.12055	0.00418599	3.17557	1.66702	up	-	-
285	Leu-Tyr	Amino acid and Its metabolites	-	-	-	-	-	1.0991	0.0457181	0.488785	-1.03273	down	1.11962	0.00877933	0.570028	-0.810895	down	1.04432	0.0138685	1.66285	0.733662	up	1.09032	0.00326162	1.93924	0.955494	up	1.13939	0.00319544	3.40201	1.76639	up	-	-
286	Leu-Val	Amino acid and Its metabolites	1.15218	0.000254231	0.377134	-1.40685	down	-	-	-	-	-	1.15629	0.00189758	2.71545	1.44119	up	1.16053	7.77016e-05	5.38772	2.42967	up	1.12228	0.000143878	14.2859	3.83652	up	1.14635	1.70245e-05	5.26099	2.39533	up	-	-
287	Leu-Val-Ser	Amino acid and Its metabolites	1.14178	0.000824118	0.568157	-0.815638	down	1.12523	0.00276775	0.700151	-0.514262	down	1.02815	0.0203049	1.23232	0.301375	up	1.13579	0.042631	7.76745	2.95744	up	1.10755	0.0379774	13.6713	3.77308	up	1.12951	0.0393207	11.094	3.4717	up	-	-
288	Lys-Asp	Amino acid and Its metabolites	1.14831	0.000126222	5.27566	2.39935	up	-	-	-	-	-	1.16481	0.00142003	0.28423	-1.81487	down	-	-	-	-	-	1.09799	0.000103125	0.214202	-2.22295	down	-	-	-	-	-	-	-
289	Lys-Gly	Amino acid and Its metabolites	1.15729	2.71494e-05	0.352658	-1.50366	down	-	-	-	-	-	1.16319	9.52374e-05	2.75838	1.46382	up	1.16118	0.000587646	0.213277	-2.2292	down	1.10782	0.00982955	0.604769	-0.725544	down	1.14776	0.000904122	0.219248	-2.18936	down	-	-
290	Lys-Ile	Amino acid and Its metabolites	1.15092	0.00164302	3.42525	1.77621	up	1.13201	0.021577	0.56618	-0.820668	down	1.16618	0.00329177	0.165296	-2.59688	down	1.15341	2.18106e-05	3.21603	1.68528	up	-	-	-	-	-	1.14796	0.000265936	5.68023	2.50595	up	-	-
291	Lys-Leu	Amino acid and Its metabolites	1.11109	0.0145197	0.58804	-0.766013	down	1.03297	0.0264173	0.700818	-0.512888	down	-	-	-	-	-	1.15702	0.000203258	4.46013	2.15709	up	1.12201	9.99005e-07	7.58473	2.9231	up	1.1451	5.00959e-05	6.36417	2.66997	up	-	-
292	Lys-Lys	Amino acid and Its metabolites	1.00037	0.0472659	2.08054	1.05695	up	-	-	-	-	-	1.16772	0.000512619	0.345293	-1.53411	down	-	-	-	-	-	-	-	-	-	-	1.11259	0.0441587	3.18164	1.66977	up	-	-
293	Lys-Met	Amino acid and Its metabolites	1.15222	0.000251923	2.32684	1.21837	up	1.16523	0.00339398	5.35679	2.42137	up	1.15604	0.0059162	2.30217	1.20299	up	1.04455	0.0479474	1.52116	0.605169	up	1.02978	0.0126186	0.653742	-0.613206	down	1.13299	0.00143861	0.283968	-1.8162	down	-	-
294	Lys-Phe	Amino acid and Its metabolites	1.04237	0.0354651	0.412541	-1.27739	down	1.1469	0.00319947	4.67385	2.22461	up	1.15501	0.00472329	11.3294	3.502	up	1.10335	0.0168867	2.95711	1.56419	up	1.09866	0.0144307	7.16804	2.84158	up	-	-	-	-	-	-	-
295	Lys-Ser	Amino acid and Its metabolites	1.16015	0.00381272	8.55936	3.0975	up	1.16937	0.000729251	0	#DIV/0!	down	1.16853	0.00305104	0	#DIV/0!	down	1.15525	0.00784379	4.36552	2.12615	up	1.08572	0.00315213	0.510029	-0.97135	down	1.14832	0.00490814	#DIV/0!	#DIV/0!	up	-	-
296	Lys-Thr	Amino acid and Its metabolites	-	-	-	-	-	1.12478	0.0050616	0.573126	-0.803076	down	1.13284	0.00110665	0.490741	-1.02697	down	1.16069	0.000397357	4.32019	2.11109	up	1.12002	3.80751e-05	3.69917	1.8872	up	1.14484	3.56785e-05	7.53794	2.91417	up	-	-
297	Lys-Trp	Amino acid and Its metabolites	1.14455	0.0216374	0.143312	-2.80277	down	1.15605	0.000104916	5.28381	2.40158	up	1.16617	7.77868e-05	36.8693	5.20435	up	1.1251	0.00838471	3.45619	1.78918	up	1.11843	0.00903093	24.1166	4.59195	up	1.0464	0.0252199	0.65411	-0.612396	down	-	-
298	Lys-Val	Amino acid and Its metabolites	1.15855	0.004181	8.26518	3.04705	up	-	-	-	-	-	1.13504	0.000807072	0.107871	-3.21262	down	1.00504	0.0357233	0.774206	-0.369211	down	1.12118	0.00415586	0.0936708	-3.41626	down	-	-	-	-	-	-	-
299	Met-Arg	Amino acid and Its metabolites	-	-	-	-	-	1.12844	0.0220012	1.75864	0.814463	up	1.05168	0.0165422	1.59339	0.672099	up	1.14098	0.0191654	2.60651	1.38212	up	1.07953	0.0127738	2.36159	1.23976	up	-	-	-	-	-	-	-
300	Met-Asn	Amino acid and Its metabolites	1.14825	0.00373128	2.50538	1.32503	up	1.16315	0.00617935	5.2627	2.3958	up	1.1383	0.0092069	2.10055	1.07077	up	1.10666	0.0084968	1.59623	0.674664	up	1.06389	0.00727222	0.637118	-0.650368	down	1.13522	0.00669959	0.303309	-1.72114	down	-	-
301	Met-Gln	Amino acid and Its metabolites	1.01802	0.0174967	1.65416	0.726101	up	-	-	-	-	-	-	-	-	-	-	1.02978	0.0127909	1.77017	0.823891	up	-	-	-	-	-	-	-	-	-	-	-	-
302	Met-Phe	Amino acid and Its metabolites	1.10351	0.00197347	0.334774	-1.57874	down	1.13474	0.00396979	1.5834	0.663024	up	1.1377	0.000173638	4.72976	2.24177	up	1.10531	0.020484	1.62443	0.699937	up	1.09164	0.00155723	4.85234	2.27868	up	-	-	-	-	-	-	-
303	Met-Ser	Amino acid and Its metabolites	1.12991	0.014389	3.00624	1.58796	up	-	-	-	-	-	1.0845	0.00522307	0.238645	-2.06706	down	-	-	-	-	-	1.06796	0.0048771	0.174948	-2.515	down	-	-	-	-	-	-	-
304	Met-Thr	Amino acid and Its metabolites	-	-	-	-	-	1.12035	0.00999639	1.8232	0.866469	up	1.12133	0.00527412	2.07291	1.05166	up	1.15642	0.000640181	4.12329	2.0438	up	1.11548	0.000334891	4.68804	2.22899	up	1.12939	0.000318778	2.26158	1.17733	up	-	-
305	Met-Trp	Amino acid and Its metabolites	-	-	-	-	-	1.13699	0.0018395	0.757865	-0.399987	down	-	-	-	-	-	-	-	-	-	-	-	-	-	-	-	-	-	-	-	-	-	-
306	Met-Tyr	Amino acid and Its metabolites	1.1556	0.000283483	0.4732	-1.07948	down	-	-	-	-	-	1.16121	0.000154616	1.95707	0.968694	up	-	-	-	-	-	1.06727	0.0298812	1.77136	0.824854	up	-	-	-	-	-	-	-
307	Methionine Sulfoxide	Amino acid and Its metabolites	1.15415	0.000768482	2.40392	1.26539	up	1.15932	0.0165396	5.66303	2.50157	up	1.12915	0.0317209	2.35575	1.23619	up	1.13572	0.0260676	3.19362	1.67519	up	-	-	-	-	-	1.00631	0.0355175	0.563942	-0.826381	down	C02989	ko00270,ko01100
308	Methionine methyl ester	Amino acid and Its metabolites	1.14826	0.012753	3.24259	1.69715	up	1.15385	0.00143219	1.92925	0.948038	up	1.10202	0.0323032	0.59497	-0.749111	down	1.14658	0.000181004	1.73558	0.795421	up	1.08395	0.0287218	0.535245	-0.901728	down	-	-	-	-	-	-	-
309	Methylcysteine	Amino acid and Its metabolites	-	-	-	-	-	1.16184	1.97863e-06	17.4388	4.12423	up	1.16708	5.65672e-05	14.4015	3.84815	up	1.14846	0.00411632	10.0432	3.32814	up	1.11895	0.00580307	8.29396	3.05206	up	1.11362	0.00478367	0.575909	-0.796088	down	C22040	ko02010
310	Mycosporine-serinol	Amino acid and Its metabolites	1.11964	0.000126213	0.106982	-3.22455	down	1.16851	0.00356838	21.1761	4.40436	up	1.16017	0.00325852	197.94	7.62892	up	-	-	-	-	-	1.08868	0.0287062	16.0732	4.00659	up	1.13879	0.00254658	0.0812026	-3.62233	down	C10607	-
311	N'-Formylkynurenine	Amino acid and Its metabolites	1.1604	0.00341932	10.6341	3.41063	up	1.12356	0.00177829	0.62655	-0.674498	down	1.16682	0.00314522	0.0589189	-4.08513	down	-	-	-	-	-	1.12029	0.00327319	0.118115	-3.08174	down	1.11588	0.00471153	2.0047	1.00338	up	C02406	-
312	N(Alpha)-Acetyl-Epsilon-(2-Propenal)Lysine	Amino acid and Its metabolites	1.15122	0.000833769	0.702523	-0.509383	down	1.15842	0.000753387	0.708733	-0.496685	down	-	-	-	-	-	1.16144	4.26898e-05	0.0175907	-5.82904	down	1.12315	0.000551167	0.0250393	-5.31966	down	1.14823	0.00050696	0.0248199	-5.33236	down	-	-
313	N,N-Dimethylarginine	Amino acid and Its metabolites	1.15981	0.000764343	3.30869	1.72626	up	-	-	-	-	-	1.16088	6.25454e-05	0.290379	-1.78399	down	1.14781	0.000552165	1.57077	0.651468	up	1.11797	0.00071795	0.47474	-1.07479	down	1.10519	0.00292685	1.6349	0.709201	up	C03626	-
314	N,N-Dimethylglycine	Amino acid and Its metabolites	1.02625	0.0488166	1.40499	0.490558	up	1.12723	0.00853542	1.34892	0.43181	up	-	-	-	-	-	1.08899	0.0491951	2.17725	1.12251	up	-	-	-	-	-	-	-	-	-	-	C01026	ko00260,ko01100
315	N-(3-Indolylacetyl)-L-alanine	Amino acid and Its metabolites	1.14301	4.46998e-05	5.16662	2.36922	up	-	-	-	-	-	1.16546	0.000557743	0.128403	-2.96125	down	1.07603	0.00350482	2.18464	1.12739	up	1.1096	0.000169922	0.422837	-1.24183	down	1.13459	0.00333101	3.29305	1.71942	up	-	-
316	N-3-oxooctanoyl-L-homoserine-lactone	Amino acid and Its metabolites	1.13649	0.000895538	2.15654	1.10872	up	-	-	-	-	-	1.15496	0.00481193	0.516124	-0.954211	down	1.11516	0.00540476	0.491706	-1.02413	down	1.11527	0.00088048	0.228007	-2.13285	down	1.12622	0.000406448	0.441768	-1.17864	down	C11841	ko02024
317	N-AcetyTryptophan	Amino acid and Its metabolites	1.16149	0.000971936	5.69714	2.51024	up	1.14838	0.00240964	0.388919	-1.36246	down	1.16586	0.000450722	0.0682656	-3.8727	down	-	-	-	-	-	1.11808	7.85651e-05	0.216367	-2.20845	down	1.12681	0.0045493	3.16949	1.66425	up	C03137	-
318	N-Acetyl-Asp-Glu	Amino acid and Its metabolites	1.13933	0.000520678	2.41007	1.26908	up	1.01163	0.0200246	0.509	-0.974262	down	1.13859	0.000311537	0.211197	-2.24334	down	1.09217	0.0131762	0.47451	-1.07549	down	1.11391	1.3249e-05	0.196886	-2.34456	down	-	-	-	-	-	C12270	ko00250,ko01100
319	N-Acetyl-L-Glutamic Acid	Amino acid and Its metabolites	1.14333	0.000248338	3.27773	1.7127	up	1.15439	0.022061	0.254175	-1.9761	down	1.16847	0.000491229	0.0775461	-3.6888	down	1.1398	0.0246469	0.308749	-1.69549	down	1.12269	0.000377602	0.094196	-3.40819	down	1.07277	0.034756	1.21471	0.280611	up	C00624	ko00220,ko01100,ko01110,ko01210,ko01230
320	N-Acetyl-L-Leucine	Amino acid and Its metabolites	1.16116	6.97678e-06	1.83804	0.878171	up	-	-	-	-	-	1.15355	0.0017698	0.571923	-0.806108	down	1.15805	0.00213277	2.0743	1.05263	up	1.01661	0.0430889	1.12854	0.174456	up	1.13476	0.000172929	1.97324	0.980564	up	C02710	-
321	N-Acetyl-L-Tyrosine	Amino acid and Its metabolites	1.16196	4.15122e-05	7.55178	2.91682	up	1.16849	9.17391e-06	0.244378	-2.03282	down	1.16856	5.15946e-05	0.0323603	-4.94963	down	1.16049	6.81522e-06	0.18081	-2.46746	down	1.12317	5.0503e-05	0.0239427	-5.38427	down	1.10164	0.00235799	0.739878	-0.43464	down	C01657	-
322	N-Acetyl-L-methionine	Amino acid and Its metabolites	1.1604	6.5157e-05	1.91508	0.937403	up	1.16674	5.23819e-06	0.414601	-1.2702	down	1.16786	3.01533e-05	0.216493	-2.20761	down	-	-	-	-	-	1.12176	6.12939e-05	0.520661	-0.941585	down	1.14587	5.73952e-06	2.40497	1.26602	up	C02712	-
323	N-Acetyl-L-phenylalanine	Amino acid and Its metabolites	1.15836	0.00164284	1.68646	0.753998	up	1.16476	7.12235e-05	0.50723	-0.979287	down	1.16677	0.000153604	0.300766	-1.73329	down	-	-	-	-	-	1.09691	0.000831907	0.659497	-0.600562	down	1.13885	0.00311025	2.19272	1.13272	up	C03519	ko00360,ko01100
324	N-Acetylaspartate	Amino acid and Its metabolites	1.14697	2.92798e-05	4.27421	2.09566	up	1.08642	0.0252386	0.452386	-1.14437	down	1.16316	9.42254e-05	0.105841	-3.24003	down	1.13465	0.0131771	0.141468	-2.82145	down	1.11701	0.000333723	0.0330981	-4.91711	down	1.08223	0.0105574	0.312716	-1.67708	down	C01042	ko00250,ko01100
325	N-Acetylcysteine	Amino acid and Its metabolites	1.15778	0.000322872	0.192866	-2.37433	down	1.14641	0.000238479	0.448641	-1.15637	down	1.13871	0.00904164	2.32618	1.21796	up	1.15731	0.00300968	3.43187	1.77899	up	1.12178	0.00211463	17.794	4.15332	up	1.14452	0.00182252	7.64947	2.93536	up	C06809	-
326	N-Acetylglycine	Amino acid and Its metabolites	1.14752	0.00556526	3.13714	1.64945	up	1.14773	0.00863954	0.44927	-1.15435	down	1.1649	0.00558658	0.14321	-2.80379	down	-	-	-	-	-	1.10603	0.00526268	0.343923	-1.53984	down	1.12853	0.00968508	2.40153	1.26395	up	-	-
327	N-Acetylneuraminic Acid(SA)	Amino acid and Its metabolites	1.04946	0.0281716	1.38328	0.46809	up	1.07068	0.0114432	1.3356	0.417485	up	-	-	-	-	-	1.06643	0.0153091	1.37129	0.455537	up	-	-	-	-	-	-	-	-	-	-	C19910	-
328	N-Acetylthreonine	Amino acid and Its metabolites	1.16125	0.001831	11.2196	3.48795	up	1.16762	0.000844919	4.24828	2.08688	up	1.16312	0.00241726	0.378649	-1.40107	down	1.14857	0.000194657	0.50915	-0.973837	down	1.12258	0.00168492	0.0453805	-4.46178	down	1.14717	0.000730124	0.119849	-3.06072	down	-	-
329	N-Alpha-Acetyl-L-Asparagine	Amino acid and Its metabolites	1.12506	0.0406301	11.5653	3.53173	up	-	-	-	-	-	1.16	0.0376608	0.0298781	-5.06477	down	-	-	-	-	-	1.11221	0.0391085	0.0491312	-4.34722	down	1.14371	0.00244965	1.64439	0.717552	up	-	-
330	N-Amidino-L-Aspartate	Amino acid and Its metabolites	1.15337	2.8625e-05	4.13043	2.04629	up	-	-	-	-	-	1.11076	0.00179149	0.300488	-1.73462	down	1.13699	0.00896922	0.30668	-1.70519	down	1.12047	0.000355989	0.0742489	-3.75149	down	-	-	-	-	-	C03139	-
331	N-Ethylglycine	Amino acid and Its metabolites	1.11411	0.00393964	0.689365	-0.53666	down	1.06934	0.0244052	0.647774	-0.626438	down	-	-	-	-	-	-	-	-	-	-	1.04574	0.0108985	1.32808	0.409345	up	1.00323	0.045551	1.41335	0.499123	up	C11735	-
332	N-Formylglycine	Amino acid and Its metabolites	-	-	-	-	-	-	-	-	-	-	-	-	-	-	-	1.14582	0.00148324	1.48615	0.571576	up	1.1152	0.000305816	1.58546	0.6649	up	1.07632	0.0146901	2.23726	1.16173	up	-	-
333	N-Isovaleroylglycine	Amino acid and Its metabolites	-	-	-	-	-	-	-	-	-	-	-	-	-	-	-	-	-	-	-	-	1.11129	0.0164396	4.22899	2.08031	up	-	-	-	-	-	-	-
334	N-MethyTrans-4-Hydroxy-Proline	Amino acid and Its metabolites	-	-	-	-	-	-	-	-	-	-	-	-	-	-	-	1.15022	0.00995006	3.89892	1.96307	up	1.11403	0.0108476	3.88946	1.95957	up	1.00767	0.00721896	2.57157	1.36265	up	-	-
335	N-Methyl-L-Glutamate	Amino acid and Its metabolites	1.15964	0.00139424	4.84004	2.27502	up	1.15853	0.00832719	3.04282	1.60541	up	1.11053	0.00291946	0.628676	-0.669612	down	1.14545	0.0011	0.502418	-0.99304	down	1.1219	0.0014171	0.103805	-3.26806	down	1.14363	0.00607249	0.165116	-2.59845	down	C01046	ko00680,ko01100,ko01120
336	N-Methylalanine	Amino acid and Its metabolites	1.11411	0.00393964	0.689365	-0.53666	down	1.06934	0.0244052	0.647774	-0.626438	down	-	-	-	-	-	-	-	-	-	-	1.04574	0.0108985	1.32808	0.409345	up	1.00323	0.045551	1.41335	0.499123	up	C02721	-
337	N-Myristoylglycine	Amino acid and Its metabolites	1.15978	0.000387804	2.60593	1.3818	up	1.16739	0.00585076	12.7723	3.67495	up	1.16294	0.00765527	4.90124	2.29315	up	1.12937	0.0288917	2.8285	1.50004	up	-	-	-	-	-	1.12913	0.00413463	0.221456	-2.17491	down	-	-
338	N-Palmitoylglycine	Amino acid and Its metabolites	1.16182	1.70575e-07	3.47512	1.79706	up	1.16393	0.00700826	3.67319	1.87703	up	-	-	-	-	-	-	-	-	-	-	1.11565	0.000414561	0.259724	-1.94495	down	1.1369	0.00372526	0.245719	-2.02492	down	-	-
339	N-Phenylacetylglycine	Amino acid and Its metabolites	-	-	-	-	-	-	-	-	-	-	-	-	-	-	-	1.1546	0.00145874	4.87452	2.28526	up	1.11743	0.00193733	4.02529	2.00909	up	1.14435	0.00266711	3.86611	1.95088	up	C05598	ko00360
340	N-Propionylglycine	Amino acid and Its metabolites	1.0484	0.0468079	0.702963	-0.508479	down	1.11839	0.0319072	0.603309	-0.72903	down	1.02376	0.0463886	0.858237	-0.220551	down	1.11354	0.0048329	1.90645	0.930887	up	1.112	0.00699064	2.71202	1.43937	up	1.14102	0.00746377	3.15998	1.65992	up	-	-
341	N-acetyl-D-phenylalanine	Amino acid and Its metabolites	1.15511	0.00373281	1.65141	0.7237	up	1.15813	0.000872586	0.512332	-0.964848	down	1.16407	0.000186544	0.310239	-1.68855	down	-	-	-	-	-	1.0788	0.00208464	0.676587	-0.563652	down	1.13092	0.00346429	2.18086	1.1249	up	C05620	ko00470,ko01100
342	N-acetylornithine	Amino acid and Its metabolites	1.15834	0.00610068	7.35489	2.8787	up	1.15069	0.0164743	2.99226	1.58123	up	1.13228	0.00448524	0.406839	-1.29747	down	1.15956	0.000919579	5.41787	2.43773	up	-	-	-	-	-	1.09319	0.00316949	1.81063	0.856492	up	C00437	ko00220,ko01100,ko01110,ko01210,ko01230
343	N-glutarylglycine	Amino acid and Its metabolites	1.15071	5.39277e-05	4.36365	2.12554	up	1.15353	0.0192699	0.265125	-1.91525	down	1.16798	0.000980333	0.0607576	-4.04079	down	1.13748	0.0243305	0.352229	-1.50541	down	1.12263	0.000998733	0.0807189	-3.63095	down	1.08297	0.00532484	1.32854	0.409842	up	-	-
344	N-lactoyl-phenylalanine	Amino acid and Its metabolites	1.16164	2.07364e-09	0.082363	-3.60186	down	1.15765	0.00141204	0.354356	-1.49673	down	1.16169	0.00799727	4.30237	2.10513	up	-	-	-	-	-	1.12102	0.00705576	15.9495	3.99544	up	1.13276	0.00856687	3.70714	1.89031	up	-	-
345	N-methyl-4-aminobutyric acid	Amino acid and Its metabolites	-	-	-	-	-	1.13064	0.0143396	1.97662	0.983037	up	-	-	-	-	-	1.10793	0.00826739	1.61145	0.688363	up	-	-	-	-	-	-	-	-	-	-	-	-
346	N-oleoyl-L-serine	Amino acid and Its metabolites	-	-	-	-	-	1.10916	0.0458968	2.18762	1.12936	up	-	-	-	-	-	-	-	-	-	-	-	-	-	-	-	1.07386	0.046042	0.480669	-1.05689	down	-	-
347	N6-Acetyl-L-Lysine	Amino acid and Its metabolites	1.14516	0.0213315	5.10019	2.35055	up	1.04069	0.00484134	0.342013	-1.54788	down	1.13972	0.0151591	0.0670588	-3.89843	down	1.15584	0.00558224	0.271369	-1.88167	down	1.11875	0.0160733	0.0532077	-4.23222	down	-	-	-	-	-	C02727	ko00310,ko01100
348	Nα-Acetyl-L-glutamine	Amino acid and Its metabolites	1.16141	1.04163e-08	10.3796	3.37567	up	1.13036	0.00141593	0.560953	-0.834048	down	1.16741	9.2832e-09	0.054044	-4.20972	down	1.12174	0.000214376	0.25323	-1.98148	down	1.1181	7.72258e-09	0.024397	-5.35716	down	1.03726	0.00575335	0.451427	-1.14743	down	D07063	-
349	O-Acetyl-L-homoserine	Amino acid and Its metabolites	1.16085	0.000134759	7.8007	2.9636	up	1.16155	0.00078152	2.74441	1.4565	up	1.16527	2.10921e-05	0.351817	-1.5071	down	1.1543	0.00598709	0.43915	-1.18721	down	1.12329	0.000362526	0.0562963	-4.15082	down	1.14754	0.00180782	0.160016	-2.64371	down	-	-
350	O-Acetyl-L-serine	Amino acid and Its metabolites	-	-	-	-	-	-	-	-	-	-	-	-	-	-	-	1.10335	0.0177671	1.5067	0.591393	up	1.07623	0.0157122	1.31896	0.399405	up	1.13869	0.00226366	1.45138	0.537426	up	C00979	ko00270,ko00920,ko00998,ko01100,ko01110,ko01120,ko01200,ko01230,ko04122
351	O-Phospho-L-Serine	Amino acid and Its metabolites	1.1572	0.00332208	3.13974	1.65064	up	-	-	-	-	-	1.149	0.000941506	0.415801	-1.26603	down	-	-	-	-	-	1.11293	0.00093967	0.244067	-2.03465	down	1.06208	0.0103084	0.58698	-0.768616	down	C01005	ko00260,ko00270,ko00680,ko00970,ko00997,ko00998,ko01100,ko01110,ko01120,ko01200,ko01230
352	O-Phospho-L-threonine	Amino acid and Its metabolites	1.14951	0.0438329	17.4916	4.12859	up	1.11911	0.00446276	2.0264	1.01892	up	1.14823	0.0493217	0.11585	-3.10967	down	1.11854	0.00154758	1.96062	0.971308	up	1.10507	0.0490609	0.112089	-3.15728	down	-	-	-	-	-	C12147	ko00860,ko01100
353	O-Phospho-L-tyrosine	Amino acid and Its metabolites	1.15632	0.0106075	0.040405	-4.62932	down	1.16655	0.00171566	22.9169	4.51834	up	1.1676	0.00173714	567.18	9.14766	up	1.08365	0.0411391	2.65177	1.40696	up	1.11826	0.0203813	65.6299	6.03628	up	1.13599	0.000644922	0.115713	-3.11138	down	C06501	-
354	O-Succinyl-L-Homoserine	Amino acid and Its metabolites	1.12833	0.00859714	2.34625	1.23036	up	-	-	-	-	-	1.15292	0.0131328	0.38227	-1.38734	down	1.11244	0.00169515	0.197684	-2.33873	down	1.10182	0.00450953	0.0842552	-3.56909	down	1.09774	0.000634627	0.220408	-2.18175	down	C01118	ko00270,ko00920,ko01100,ko01110,ko01230
355	Oxaceprol	Amino acid and Its metabolites	-	-	-	-	-	1.09997	0.0296292	0.153294	-2.70563	down	-	-	-	-	-	-	-	-	-	-	-	-	-	-	-	1.0465	0.00402761	3.84249	1.94204	up	D07215	-
356	P-sulfanilic acid	Amino acid and Its metabolites	1.15631	3.37169e-06	5.3228	2.41219	up	-	-	-	-	-	1.15613	1.75554e-05	0.168851	-2.56618	down	-	-	-	-	-	1.10799	1.56414e-05	0.109758	-3.1876	down	-	-	-	-	-	C06335	ko00627,ko01120
357	Palythene	Amino acid and Its metabolites	-	-	-	-	-	1.09695	0.0339792	0.535172	-0.901925	down	-	-	-	-	-	-	-	-	-	-	-	-	-	-	-	-	-	-	-	-	-	-
358	Phe-Ala	Amino acid and Its metabolites	1.15698	0.00121721	1.80775	0.854195	up	1.16573	4.72593e-06	0.286762	-1.80207	down	1.16689	0.000352306	0.158629	-2.65627	down	-	-	-	-	-	1.11219	9.13679e-05	0.466588	-1.09978	down	1.1396	0.00276844	2.94138	1.55649	up	-	-
359	Phe-Ala-Ala	Amino acid and Its metabolites	-	-	-	-	-	-	-	-	-	-	-	-	-	-	-	1.15754	0.00640677	5.85867	2.55057	up	1.04505	0.000621072	9.68856	3.27628	up	1.13902	0.00492189	4.97665	2.31518	up	-	-
360	Phe-Ala-Asp	Amino acid and Its metabolites	1.09607	0.0461185	0.08284	-3.59353	down	-	-	-	-	-	1.12299	0.0226744	18.8983	4.24018	up	1.13317	0.00667339	6.83367	2.77266	up	1.10484	0.00849925	82.4925	6.36619	up	1.11346	0.00764054	4.36508	2.12601	up	-	-
361	Phe-Ala-Leu	Amino acid and Its metabolites	1.08146	0.00678648	0.632074	-0.661835	down	-	-	-	-	-	-	-	-	-	-	1.15763	2.68674e-06	3.80766	1.92891	up	1.11974	1.31691e-06	6.02408	2.59074	up	1.11577	0.00223949	3.94087	1.97852	up	-	-
362	Phe-Asn	Amino acid and Its metabolites	1.14661	0.000225033	0.158791	-2.6548	down	1.07638	0.024373	0.713442	-0.487131	down	1.14073	0.00205649	4.49297	2.16767	up	-	-	-	-	-	-	-	-	-	-	-	-	-	-	-	-	-
363	Phe-Asp	Amino acid and Its metabolites	-	-	-	-	-	1.16266	0.0119664	0.111051	-3.17071	down	1.16176	0.0136602	0.137045	-2.86728	down	1.09664	0.00431599	0.16582	-2.59231	down	1.04597	0.00472279	0.204634	-2.28888	down	-	-	-	-	-	-	-
364	Phe-Glu	Amino acid and Its metabolites	1.15967	6.50577e-06	0.195122	-2.35755	down	1.14191	0.00190135	0.567064	-0.818416	down	1.15626	0.00492083	2.9062	1.53914	up	1.14862	0.0155219	3.45588	1.78905	up	1.12024	0.00894054	17.7114	4.1466	up	1.14012	0.0107369	6.09433	2.60747	up	-	-
365	Phe-Gly	Amino acid and Its metabolites	-	-	-	-	-	1.16109	0.00506621	1.86035	0.895571	up	-	-	-	-	-	1.16129	0.000693513	9.18349	3.19904	up	1.04854	0.000188835	14.6782	3.8756	up	1.14682	0.000350974	4.93644	2.30347	up	-	-
366	Phe-His	Amino acid and Its metabolites	-	-	-	-	-	1.13842	0.00330735	0.28182	-1.82715	down	1.12672	0.00071371	0.363621	-1.45949	down	-	-	-	-	-	-	-	-	-	-	1.10039	0.00260947	2.66129	1.41212	up	-	-
367	Phe-Hyp	Amino acid and Its metabolites	1.16178	6.04053e-05	104.142	6.70241	up	1.16858	1.80921e-05	10.6147	3.40799	up	1.16859	5.7227e-05	0.101925	-3.29442	down	1.1613	0.000116699	57.6249	5.84862	up	1.12233	2.85192e-06	0.55333	-0.853787	down	1.14827	0.000117305	5.4288	2.44063	up	-	-
368	Phe-Ile	Amino acid and Its metabolites	1.13121	0.000294442	0.179387	-2.47885	down	1.0199	0.0375356	1.12922	0.175329	up	1.14087	4.20051e-05	6.29488	2.65418	up	-	-	-	-	-	1.09487	0.00171447	6.32844	2.66185	up	-	-	-	-	-	-	-
369	Phe-Ile-Gly	Amino acid and Its metabolites	1.12087	0.00054558	2.74238	1.45543	up	-	-	-	-	-	1.16026	0.000299881	0.29011	-1.78533	down	1.11338	0.00095218	2.61111	1.38466	up	-	-	-	-	-	1.13701	0.00204625	3.28198	1.71457	up	-	-
370	Phe-Leu	Amino acid and Its metabolites	1.05432	0.017854	1.11729	0.160009	up	1.14145	0.00177911	0.611794	-0.708882	down	1.14928	0.000318522	0.547568	-0.868891	down	1.12029	0.01773	1.42648	0.51246	up	1.03671	0.029385	1.27673	0.352451	up	1.13341	0.00172847	2.33163	1.22134	up	-	-
371	Phe-Met	Amino acid and Its metabolites	1.148	0.000619539	1.70638	0.770939	up	1.11902	0.000552241	0.276913	-1.8525	down	1.14315	3.09839e-05	0.162281	-2.62344	down	1.15835	0.00113207	0.332672	-1.58783	down	1.12228	0.000917598	0.194957	-2.35877	down	-	-	-	-	-	-	-
372	Phe-Phe	Amino acid and Its metabolites	1.16145	0.000134126	0.22975	-2.12186	down	1.15716	0.000116721	0.644897	-0.63286	down	1.16617	0.000904677	2.80695	1.489	up	1.06077	0.0443459	1.28163	0.357981	up	1.1209	0.00375252	5.57838	2.47985	up	1.13169	0.00732088	1.98734	0.990841	up	-	-
373	Phe-Pro	Amino acid and Its metabolites	1.12806	0.00140352	0.802984	-0.316557	down	1.06879	0.0212938	0.796417	-0.328405	down	-	-	-	-	-	1.15615	0.00752227	4.47418	2.16162	up	1.11898	0.00668254	5.57194	2.47818	up	1.14279	0.00618918	5.61788	2.49003	up	-	-
374	Phe-Thr	Amino acid and Its metabolites	1.15292	3.94609e-05	0.290914	-1.78134	down	1.16561	2.36071e-05	1.47993	0.565534	up	1.16365	2.91539e-05	5.0872	2.34687	up	1.15581	0.00780629	3.74101	1.90343	up	1.11973	0.00478005	12.8595	3.68476	up	1.13727	0.0115332	2.52782	1.33789	up	-	-
375	Phe-Trp	Amino acid and Its metabolites	1.13641	0.0136084	1.97407	0.981171	up	-	-	-	-	-	-	-	-	-	-	1.1553	0.00783348	4.34786	2.12031	up	1.09183	0.00807767	2.20249	1.13914	up	1.11761	0.00395918	2.82509	1.4983	up	-	-
376	Phe-Tyr	Amino acid and Its metabolites	1.16105	0.000257758	0.390263	-1.35748	down	-	-	-	-	-	1.16248	0.00463473	2.26659	1.18052	up	1.1134	0.0277051	1.63135	0.706064	up	1.11761	0.00783091	4.18012	2.06354	up	1.10955	0.0145392	1.84423	0.883021	up	-	-
377	Phe-Val	Amino acid and Its metabolites	1.15847	1.1061e-06	0.140964	-2.8266	down	1.12669	0.0188987	1.38755	0.472536	up	1.16527	0.00166544	9.84326	3.29914	up	-	-	-	-	-	1.11844	0.00441343	8.92297	3.15752	up	-	-	-	-	-	-	-
378	Phe-Val-Asp	Amino acid and Its metabolites	1.15627	0.000163009	0.491344	-1.02519	down	1.14504	0.00320901	0.489906	-1.02942	down	-	-	-	-	-	1.14785	0.0126644	2.58204	1.36851	up	1.11806	0.00699863	5.25505	2.3937	up	1.13979	0.00590014	5.27047	2.39793	up	-	-
379	Phenylacetyl-L-Glutamine	Amino acid and Its metabolites	-	-	-	-	-	-	-	-	-	-	-	-	-	-	-	1.1314	0.00372451	2.67606	1.42011	up	1.10608	0.00777971	2.52247	1.33484	up	1.11183	0.00239477	2.87295	1.52253	up	C04148	ko00360
380	Pro-Ala	Amino acid and Its metabolites	1.12496	0.00151737	1.31535	0.395446	up	-	-	-	-	-	1.04152	0.0343117	0.753533	-0.408257	down	1.15881	5.8143e-06	2.58378	1.36948	up	1.12043	2.04346e-05	1.96433	0.974038	up	1.13577	0.000328086	2.60683	1.3823	up	-	-
381	Pro-Asn	Amino acid and Its metabolites	1.122	0.00186935	2.35953	1.2385	up	-	-	-	-	-	1.16014	0.000195812	0.475368	-1.07288	down	1.06607	0.0260051	2.16412	1.11378	up	-	-	-	-	-	1.07087	0.0482831	1.92942	0.948164	up	-	-
382	Pro-Asp	Amino acid and Its metabolites	1.1515	0.0001138	3.93932	1.97795	up	-	-	-	-	-	1.16163	0.000222532	0.273435	-1.87073	down	-	-	-	-	-	1.11334	0.000120301	0.206515	-2.27568	down	-	-	-	-	-	-	-
383	Pro-Gln	Amino acid and Its metabolites	1.15911	0.00320102	3.43895	1.78197	up	1.16842	0.000414922	3.30405	1.72424	up	-	-	-	-	-	1.15772	0.00717746	6.22237	2.63746	up	1.07853	0.017277	1.80938	0.855494	up	1.11575	0.0210081	1.88325	0.913225	up	-	-
384	Pro-Glu	Amino acid and Its metabolites	1.14753	0.000384496	1.75939	0.815079	up	1.15058	0.000727015	1.65874	0.730088	up	-	-	-	-	-	1.14796	0.000264482	1.95708	0.968705	up	-	-	-	-	-	1.07223	0.0214199	1.17986	0.238617	up	-	-
385	Pro-Glu-Val	Amino acid and Its metabolites	-	-	-	-	-	1.117	0.00657756	3.69214	1.88446	up	-	-	-	-	-	1.16038	0.0464192	0	#DIV/0!	down	-	-	-	-	-	1.14851	1.99011e-05	0	#DIV/0!	down	-	-
386	Pro-Gly	Amino acid and Its metabolites	1.02745	0.00717465	2.97136	1.57112	up	-	-	-	-	-	1.14006	0.0181224	0.364874	-1.45453	down	-	-	-	-	-	-	-	-	-	-	1.12027	0.000981813	1.84731	0.885423	up	-	-
387	Pro-Ile	Amino acid and Its metabolites	1.12173	0.0044009	0.759472	-0.396931	down	1.14673	0.00133027	0.668368	-0.581285	down	-	-	-	-	-	1.15199	0.00414042	1.72992	0.790703	up	1.11551	0.000736969	2.27779	1.18763	up	1.14222	0.000662969	2.58827	1.37199	up	-	-
388	Pro-Lys	Amino acid and Its metabolites	1.16131	4.32719e-07	4.19803	2.06971	up	1.16796	0.000623779	4.01984	2.00714	up	-	-	-	-	-	1.16038	0.00222603	8.09544	3.01711	up	1.11449	0.00721514	1.92839	0.947395	up	1.1381	0.00423491	2.01387	1.00997	up	-	-
389	Pro-Met	Amino acid and Its metabolites	1.15714	0.00502475	3.27685	1.71231	up	1.15165	0.000311138	0.589025	-0.763598	down	1.16519	0.003342	0.179754	-2.47591	down	-	-	-	-	-	1.09961	0.000809678	0.303081	-1.72222	down	-	-	-	-	-	-	-
390	Pro-Phe	Amino acid and Its metabolites	-	-	-	-	-	1.15206	0.000918767	2.22649	1.15477	up	1.15285	0.0014374	2.08243	1.05827	up	1.14206	0.000239549	1.97571	0.982375	up	1.10683	0.000284543	1.84788	0.885868	up	-	-	-	-	-	-	-
391	Pro-Ser	Amino acid and Its metabolites	1.16012	2.65355e-06	3.46671	1.79357	up	-	-	-	-	-	1.16321	1.5789e-05	0.344467	-1.53756	down	1.14677	0.000224455	1.66378	0.734463	up	1.12038	7.67642e-06	0.47993	-1.05911	down	1.08608	0.00489679	1.39325	0.478459	up	-	-
392	Pro-Trp	Amino acid and Its metabolites	-	-	-	-	-	1.0246	0.0148108	1.70315	0.768205	up	1.15694	0.00969045	2.32058	1.21448	up	-	-	-	-	-	-	-	-	-	-	-	-	-	-	-	-	-
393	Proline betaine	Amino acid and Its metabolites	-	-	-	-	-	1.10584	0.0387501	0.56626	-0.820462	down	1.10811	0.0405136	0.529839	-0.916373	down	-	-	-	-	-	-	-	-	-	-	-	-	-	-	-	C10172	-
394	Pyr-Glu	Amino acid and Its metabolites	-	-	-	-	-	1.10065	0.00851214	0.326615	-1.61434	down	1.12437	0.0174345	0.169897	-2.55727	down	1.13259	0.0005114	0.203843	-2.29447	down	1.09994	0.018622	0.106034	-3.2374	down	-	-	-	-	-	-	-
395	Pyroglutamic acid	Amino acid and Its metabolites	1.13303	0.00129527	1.53699	0.620109	up	1.13834	0.00931346	0.645878	-0.630666	down	1.16591	6.37411e-05	0.420222	-1.25077	down	1.11195	0.00405048	0.639238	-0.645574	down	1.11513	3.36899e-05	0.415902	-1.26568	down	-	-	-	-	-	C01879	ko00480,ko01100
396	S-(5-Adenosy)-L-Homocysteine	Amino acid and Its metabolites	1.07333	0.00251421	0.181887	-2.45888	down	1.1376	0.0119848	1.81926	0.863348	up	1.1134	0.000563823	10.0021	3.32223	up	1.14978	0.000395952	1.85421	0.890807	up	1.07321	9.82122e-05	10.1943	3.34969	up	-	-	-	-	-	C00021	ko00270,ko01100,ko01230,ko01240
397	S-Adenosyl-L-Methionine	Amino acid and Its metabolites	1.04954	0.0480484	2.4748	1.30731	up	1.161	3.92459e-05	11.5272	3.52697	up	1.14609	0.000105369	4.65784	2.21966	up	-	-	-	-	-	1.08324	0.0423186	0.289147	-1.79012	down	1.14716	0.000391461	0.0620776	-4.00978	down	C00019	ko00261,ko00270,ko00330,ko00999,ko01100,ko01110,ko01230,ko01240,ko04122
398	S-Allyl-L-cysteine	Amino acid and Its metabolites	1.12049	0.00879127	0.534155	-0.90467	down	1.16651	2.25441e-07	0.0545121	-4.19728	down	1.16126	0.00887883	0.102053	-3.29261	down	1.15505	6.50009e-05	0.19384	-2.36706	down	1.09183	0.0110327	0.362891	-1.46239	down	1.12475	0.0100696	3.5559	1.83022	up	C16759	-
399	Sarcosine	Amino acid and Its metabolites	1.09518	0.0109873	1.9242	0.944257	up	-	-	-	-	-	1.02227	0.045591	0.777188	-0.363665	down	-	-	-	-	-	1.1199	5.69836e-06	0.322751	-1.63151	down	1.12921	0.010306	0.41528	-1.26784	down	C00213	ko00260,ko00330,ko01100
400	Ser-Ala	Amino acid and Its metabolites	1.15575	0.0168703	14.5133	3.85931	up	1.12344	0.0059054	0.362134	-1.4654	down	1.164	0.0155227	0.0249518	-5.32471	down	-	-	-	-	-	1.11974	0.016636	0.0577617	-4.11374	down	1.1046	0.00596909	2.31493	1.21097	up	-	-
401	Ser-Arg	Amino acid and Its metabolites	1.16171	0.000750392	24.6331	4.62252	up	1.15391	0.0266496	5.36228	2.42285	up	1.14961	4.30682e-05	0.217686	-2.19968	down	-	-	-	-	-	1.06767	3.54592e-05	0.0983644	-3.34572	down	-	-	-	-	-	-	-
402	Ser-Gln	Amino acid and Its metabolites	1.152	0.00194982	8.55061	3.09603	up	1.12029	0.0018977	2.60956	1.38381	up	1.15723	0.00276642	0.30519	-1.71222	down	1.16051	0.0185506	0	#DIV/0!	down	1.12327	0.00289959	0	#DIV/0!	down	1.14821	0.00394089	0	#DIV/0!	down	-	-
403	Ser-Glu	Amino acid and Its metabolites	1.16199	0.00100975	#DIV/0!	#DIV/0!	up	1.1693	0.00247599	#DIV/0!	#DIV/0!	up	1.16534	0.000717529	0.183927	-2.4428	down	-	-	-	-	-	1.12336	0.00100975	0	#DIV/0!	down	1.14829	0.00247599	0	#DIV/0!	down	-	-
404	Ser-Ile	Amino acid and Its metabolites	1.15931	3.66888e-05	2.34508	1.22963	up	1.16413	0.00025875	0.0402635	-4.63438	down	1.16517	0.000189423	0.0171694	-5.86402	down	1.15992	0.000398237	0.0962906	-3.37646	down	1.12259	0.000228183	0.0410607	-4.6061	down	1.07747	0.0032075	2.39151	1.25792	up	-	-
405	Ser-Leu	Amino acid and Its metabolites	-	-	-	-	-	-	-	-	-	-	1.16858	0.000309371	0.0147522	-6.08292	down	-	-	-	-	-	1.12216	0.000226597	0.0390616	-4.6781	down	1.13483	0.0143572	2.64784	1.40482	up	-	-
406	Ser-Lys	Amino acid and Its metabolites	1.12143	0.0016125	4.33344	2.11551	up	-	-	-	-	-	1.16323	0.00632233	0.145281	-2.78308	down	1.04551	0.010382	2.20272	1.13929	up	1.08271	0.0109382	0.508309	-0.976223	down	1.14035	0.00421002	3.49879	1.80686	up	-	-
407	Ser-Phe	Amino acid and Its metabolites	1.15905	2.19388e-05	2.72325	1.44533	up	1.1676	0.0010143	0.146164	-2.77434	down	1.16807	0.000273436	0.0536726	-4.21967	down	1.15968	0.00206716	0.321877	-1.63542	down	1.12323	0.000366084	0.118196	-3.08075	down	1.14165	0.000131093	2.20216	1.13892	up	-	-
408	Ser-Pro	Amino acid and Its metabolites	1.15815	8.7377e-06	2.97699	1.57385	up	-	-	-	-	-	1.16537	9.21484e-06	0.280576	-1.83354	down	1.14208	0.00060268	1.77216	0.825511	up	1.11278	9.95137e-05	0.595286	-0.748344	down	1.13744	0.000404791	2.12166	1.08519	up	-	-
409	Ser-Ser	Amino acid and Its metabolites	1.15992	0.0135384	0	#DIV/0!	down	1.15028	6.46031e-05	3.80062	1.92623	up	1.16859	0.000771978	#DIV/0!	#DIV/0!	up	1.14626	0.00842905	6.06946	2.60157	up	1.12281	0.00763669	#DIV/0!	#DIV/0!	up	1.06836	0.0463993	1.59697	0.675333	up	-	-
410	Ser-Trp	Amino acid and Its metabolites	1.12704	0.00627984	1.45671	0.542712	up	1.1687	0.000878759	0.141355	-2.8226	down	1.16793	0.0018182	0.0970376	-3.36531	down	-	-	-	-	-	-	-	-	-	-	-	-	-	-	-	-	-
411	Ser-Val	Amino acid and Its metabolites	1.14022	0.0117073	2.7237	1.44557	up	1.16689	0.0048665	0.173082	-2.53047	down	1.16654	0.00737641	0.0635466	-3.97604	down	-	-	-	-	-	1.11023	0.0145841	0.349962	-1.51473	down	1.14816	0.000591362	5.50717	2.46131	up	-	-
412	Thr-Ile	Amino acid and Its metabolites	1.14879	0.0017905	0.440578	-1.18253	down	-	-	-	-	-	1.14738	0.00446645	2.09986	1.0703	up	1.06549	0.0420454	1.6326	0.707168	up	1.10865	0.0139584	3.70558	1.8897	up	1.0691	0.0313892	1.76468	0.819405	up	-	-
413	Thr-Leu	Amino acid and Its metabolites	1.14879	0.0017905	0.440578	-1.18253	down	-	-	-	-	-	1.14738	0.00446645	2.09986	1.0703	up	1.06549	0.0420454	1.6326	0.707168	up	1.10865	0.0139584	3.70558	1.8897	up	1.0691	0.0313892	1.76468	0.819405	up	-	-
414	Thr-Leu-Ile	Amino acid and Its metabolites	1.14848	0.000164565	0.634428	-0.656471	down	-	-	-	-	-	-	-	-	-	-	1.14221	0.0182168	2.82469	1.49809	up	1.11374	0.0127179	4.45235	2.15457	up	1.03206	0.00787375	2.70561	1.43595	up	-	-
415	Thr-Phe	Amino acid and Its metabolites	1.15292	3.94609e-05	0.290914	-1.78134	down	1.16561	2.36071e-05	1.47993	0.565534	up	1.16365	2.91539e-05	5.0872	2.34687	up	1.15581	0.00780629	3.74101	1.90343	up	1.11973	0.00478005	12.8595	3.68476	up	1.13727	0.0115332	2.52782	1.33789	up	-	-
416	Thr-Pro	Amino acid and Its metabolites	-	-	-	-	-	1.09653	0.00579262	0.597829	-0.742195	down	1.07768	0.00775817	0.651975	-0.617112	down	1.15716	0.0048245	7.43645	2.89461	up	1.12002	0.00487981	8.10998	3.0197	up	1.14514	0.00438974	12.4391	3.63681	up	-	-
417	Thr-Ser	Amino acid and Its metabolites	-	-	-	-	-	1.10383	0.0243843	0.423104	-1.24091	down	-	-	-	-	-	1.00617	0.0295745	1.49089	0.576178	up	1.06296	0.0029655	2.15371	1.10683	up	1.13053	0.000378922	3.5237	1.81709	up	-	-
418	Thr-Trp	Amino acid and Its metabolites	1.1042	0.035243	1.86553	0.899584	up	1.1538	4.15542e-05	0.182437	-2.45453	down	1.15646	0.00944823	0.0977937	-3.35412	down	1.10549	0.00222118	0.416543	-1.26346	down	1.09622	0.00914548	0.223284	-2.16305	down	1.03859	0.0336888	2.28322	1.19107	up	-	-
419	Thr-Tyr	Amino acid and Its metabolites	1.035	0.0145024	0.670467	-0.576761	down	1.16332	0.00164727	0.233039	-2.10135	down	1.14288	0.0150235	0.347577	-1.52459	down	-	-	-	-	-	-	-	-	-	-	1.13582	0.00738195	3.32737	1.73438	up	-	-
420	Thr-Val	Amino acid and Its metabolites	1.11539	0.000534324	0.20651	-2.27572	down	-	-	-	-	-	-	-	-	-	-	1.1569	0.00724882	8.77365	3.13318	up	1.11423	0.00602528	42.4854	5.40889	up	1.0773	0.00226227	7.76943	2.95781	up	-	-
421	Thr-Val-Leu	Amino acid and Its metabolites	1.14716	0.000218812	1.61858	0.694733	up	-	-	-	-	-	1.15919	6.0073e-05	0.540544	-0.887517	down	1.05001	0.0445826	1.41454	0.500334	up	-	-	-	-	-	1.08659	0.0265315	1.61677	0.693119	up	-	-
422	Thr-Val-Thr	Amino acid and Its metabolites	1.12448	0.00106047	0.380297	-1.3948	down	1.16809	0.00152319	5.5733	2.47853	up	1.16328	0.000820147	14.6551	3.87333	up	-	-	-	-	-	1.07498	0.0439593	4.69535	2.23123	up	1.08821	0.00125638	0.32039	-1.6421	down	-	-
423	Tiglylglycine	Amino acid and Its metabolites	1.16134	0.00736354	0	#DIV/0!	down	1.16807	0.00114027	41.2244	5.36543	up	1.16859	0.001128	#DIV/0!	#DIV/0!	up	-	-	-	-	-	-	-	-	-	-	1.13655	0.00102655	0.0149514	-6.06357	down	-	-
424	Trp-Ala-Asp	Amino acid and Its metabolites	1.07107	0.0489067	0.309885	-1.69019	down	1.15233	0.0138527	12.5494	3.64955	up	1.16184	0.0132043	40.4971	5.33974	up	1.13494	0.000473663	5.63074	2.49332	up	1.11553	0.00219751	18.1704	4.18352	up	1.09181	0.0355782	0.448684	-1.15623	down	-	-
425	Trp-Asn	Amino acid and Its metabolites	-	-	-	-	-	1.10124	0.00378074	0.440306	-1.18342	down	-	-	-	-	-	-	-	-	-	-	-	-	-	-	-	1.06483	0.0138924	2.17327	1.11987	up	-	-
426	Trp-Asp	Amino acid and Its metabolites	1.14674	0.0118232	0.538771	-0.892257	down	1.08673	0.0406455	0.769802	-0.377441	down	1.16386	0.00116005	1.42881	0.514815	up	1.1554	1.90393e-05	2.87389	1.52301	up	1.12295	0.000586562	5.33417	2.41526	up	1.14754	0.000502909	3.73329	1.90045	up	-	-
427	Trp-Glu	Amino acid and Its metabolites	1.14144	0.000463638	1.21778	0.284256	up	-	-	-	-	-	1.15322	0.000255556	0.794944	-0.331075	down	1.16036	0.000785481	3.30964	1.72667	up	1.12164	0.000946088	2.71776	1.44242	up	1.14742	0.000793039	3.4188	1.77349	up	-	-
428	Trp-Gly	Amino acid and Its metabolites	1.16098	5.34627e-06	3.19288	1.67486	up	1.11402	0.00430476	1.21867	0.285304	up	1.16686	2.76356e-06	0.381683	-1.38956	down	1.14215	0.00759873	1.73262	0.792953	up	1.11055	0.000689173	0.54265	-0.881906	down	1.10279	0.0142887	1.42173	0.507649	up	-	-
429	Trp-Ile	Amino acid and Its metabolites	1.15545	4.62855e-05	0.521329	-0.939735	down	1.16162	2.55312e-05	0.417595	-1.25982	down	1.05228	0.0145781	0.801021	-0.320088	down	1.04383	0.0487249	1.26231	0.336064	up	1.11276	0.00573321	2.42133	1.2758	up	1.13948	0.00351865	3.0228	1.59589	up	-	-
430	Trp-Leu	Amino acid and Its metabolites	1.16169	1.40448e-06	0.360456	-1.47211	down	1.16839	3.76421e-07	0.358399	-1.48036	down	-	-	-	-	-	1.12047	0.00975294	0.735118	-0.443953	down	1.11492	0.00561346	2.03941	1.02815	up	1.13863	0.00442226	2.05111	1.03641	up	-	-
431	Trp-Met	Amino acid and Its metabolites	-	-	-	-	-	1.15245	0.00147788	0.700299	-0.513957	down	1.14068	0.00964365	0.591463	-0.757641	down	-	-	-	-	-	1.03269	0.0138558	0.71592	-0.48213	down	-	-	-	-	-	-	-
432	Trp-Pro	Amino acid and Its metabolites	-	-	-	-	-	-	-	-	-	-	-	-	-	-	-	1.15691	0.00518171	4.00578	2.00208	up	1.11853	0.00434553	4.61114	2.20512	up	1.14004	0.00325675	4.28734	2.10008	up	-	-
433	Trp-Ser	Amino acid and Its metabolites	1.13297	0.0082188	1.19826	0.260936	up	1.15615	0.000221356	1.14508	0.195453	up	-	-	-	-	-	-	-	-	-	-	1.03635	0.00898505	0.876662	-0.189907	down	1.03169	0.0317042	0.917371	-0.124424	down	-	-
434	Trp-Trp	Amino acid and Its metabolites	1.06058	0.0177902	0.706922	-0.500378	down	1.1622	4.26115e-05	0.120938	-3.04766	down	1.1555	0.00549326	0.171078	-2.54728	down	-	-	-	-	-	-	-	-	-	-	1.11477	0.0392625	6.4032	2.67879	up	-	-
435	Trp-Val	Amino acid and Its metabolites	1.15769	1.68411e-05	0.576402	-0.794853	down	-	-	-	-	-	1.14255	0.00822117	1.56237	0.643736	up	1.13181	0.0193258	1.83413	0.875096	up	1.11481	0.00853138	3.18204	1.66995	up	1.11975	0.0106431	2.03667	1.02621	up	-	-
436	Tyr-Asn	Amino acid and Its metabolites	1.05354	0.0122257	1.79782	0.846252	up	-	-	-	-	-	1.14976	0.00737207	0.310443	-1.6876	down	-	-	-	-	-	-	-	-	-	-	1.09183	0.0277479	2.41974	1.27485	up	-	-
437	Tyr-Asp	Amino acid and Its metabolites	-	-	-	-	-	-	-	-	-	-	-	-	-	-	-	1.02658	0.00880217	3.35496	1.7463	up	1.10544	0.00595086	7.77187	2.95826	up	1.11431	0.00581318	3.89751	1.96255	up	-	-
438	Tyr-Glu	Amino acid and Its metabolites	-	-	-	-	-	-	-	-	-	-	-	-	-	-	-	1.11578	0.00519048	3.39243	1.76232	up	1.08959	0.011818	2.65004	1.40601	up	1.12499	0.0123427	3.04685	1.60732	up	-	-
439	Tyr-Gly	Amino acid and Its metabolites	1.07065	0.0268668	1.42353	0.509473	up	1.13056	0.0197696	2.06378	1.04529	up	1.01193	0.0437182	1.44976	0.535816	up	1.15849	0.00618062	9.7251	3.28171	up	1.11796	0.00628345	6.83168	2.77224	up	1.13703	0.00580029	4.71228	2.23642	up	-	-
440	Tyr-His	Amino acid and Its metabolites	-	-	-	-	-	1.16698	0.00111333	6.89365	2.78527	up	1.16551	0.000824596	6.46859	2.69345	up	1.13033	0.0141167	2.22247	1.15216	up	1.08213	0.0126963	2.08543	1.06035	up	1.13559	0.000168044	0.322394	-1.6331	down	-	-
441	Tyr-Ile	Amino acid and Its metabolites	1.11089	0.00189028	0.527909	-0.92164	down	-	-	-	-	-	1.08343	0.0172429	1.88794	0.916816	up	1.14683	0.00396933	2.08179	1.05782	up	1.11093	0.000855372	3.94346	1.97946	up	1.10801	0.00119728	2.08876	1.06265	up	-	-
442	Tyr-Leu	Amino acid and Its metabolites	1.15253	0.00197206	0.605942	-0.722748	down	-	-	-	-	-	1.12696	0.0212521	1.56832	0.649223	up	1.14256	0.00625961	1.85143	0.888636	up	1.1184	0.00445319	3.05545	1.61138	up	1.11973	0.00202647	1.94823	0.962161	up	-	-
443	Tyr-Phe	Amino acid and Its metabolites	1.16108	7.74932e-05	2.45422	1.29527	up	1.16739	8.43445e-06	0.426727	-1.22862	down	1.16828	8.12026e-05	0.173874	-2.52388	down	1.14049	0.00731837	1.4219	0.507818	up	1.11509	0.000102406	0.579368	-0.787448	down	1.1461	0.00140756	3.3321	1.73643	up	-	-
444	Tyr-Pro	Amino acid and Its metabolites	1.14448	0.00139215	1.20806	0.272697	up	1.16477	2.09257e-05	0.600483	-0.735805	down	1.16592	1.88413e-05	0.497062	-1.0085	down	1.16014	0.00117225	2.93112	1.55145	up	1.12102	0.00106261	2.42629	1.27875	up	1.14759	0.000709262	4.88127	2.28726	up	-	-
445	Tyr-Thr	Amino acid and Its metabolites	-	-	-	-	-	-	-	-	-	-	1.1147	0.027423	2.08592	1.06068	up	1.1229	0.0281195	5.46944	2.45139	up	1.10657	0.0283608	7.41695	2.89083	up	1.09861	0.0368353	3.55572	1.83014	up	-	-
446	Tyr-Tyr	Amino acid and Its metabolites	-	-	-	-	-	1.09611	0.00634294	0.839195	-0.252923	down	1.05754	0.0173861	0.837996	-0.254985	down	1.15767	0.00264179	2.79244	1.48153	up	1.11802	0.00164764	2.78845	1.47947	up	1.14516	0.00187148	3.32753	1.73445	up	-	-
447	Tyr-Val	Amino acid and Its metabolites	1.05344	0.0327868	2.43852	1.28601	up	1.00725	0.0240618	1.68052	0.748908	up	-	-	-	-	-	1.14739	0.0053567	8.52969	3.09249	up	1.08898	0.00366147	3.49789	1.80649	up	1.14071	0.00798299	5.07562	2.34359	up	-	-
448	Ureidosuccinic acid	Amino acid and Its metabolites	1.1536	0.0313795	17.4603	4.12601	up	-	-	-	-	-	1.14767	0.030461	0.0479517	-4.38228	down	-	-	-	-	-	1.11716	0.0309056	0.0488445	-4.35566	down	-	-	-	-	-	C00438	ko00240,ko00250,ko01100,ko01240
449	Val-Ala	Amino acid and Its metabolites	-	-	-	-	-	-	-	-	-	-	-	-	-	-	-	1.15308	0.00578831	3.18376	1.67073	up	1.05423	0.00238028	2.5991	1.37801	up	1.12228	0.00247709	2.54114	1.34548	up	-	-
450	Val-Arg	Amino acid and Its metabolites	1.08737	0.0367722	1.36829	0.452375	up	1.16646	0.0003607	2.08279	1.05852	up	1.12627	0.00369615	1.52218	0.606141	up	1.15124	0.00831402	2.41562	1.2724	up	1.08148	0.00560913	1.76543	0.82002	up	-	-	-	-	-	-	-
451	Val-Asn	Amino acid and Its metabolites	-	-	-	-	-	-	-	-	-	-	1.11829	0.0181779	0.393087	-1.34708	down	-	-	-	-	-	-	-	-	-	-	1.04937	0.0340099	1.99899	0.999273	up	-	-
452	Val-Cys	Amino acid and Its metabolites	-	-	-	-	-	-	-	-	-	-	-	-	-	-	-	1.08819	0.0263177	9.13526	3.19145	up	1.07546	0.0253437	40.0697	5.32444	up	1.13181	0.0283554	11.787	3.55912	up	-	-
453	Val-Gln	Amino acid and Its metabolites	-	-	-	-	-	-	-	-	-	-	-	-	-	-	-	1.13604	0.0113131	5.45873	2.44856	up	1.117	0.0132702	9.07392	3.18173	up	1.13039	0.0114803	8.39906	3.07023	up	-	-
454	Val-His	Amino acid and Its metabolites	1.12469	0.0265215	3.40559	1.7679	up	-	-	-	-	-	1.1163	0.034335	0.376745	-1.40834	down	1.09374	0.0475569	2.9128	1.54241	up	-	-	-	-	-	-	-	-	-	-	-	-
455	Val-Hyp	Amino acid and Its metabolites	1.1462	0.0113334	0.0638494	-3.96918	down	-	-	-	-	-	1.14497	0.0462548	16.0964	4.00867	up	1.13442	0.0111476	0.150074	-2.73626	down	-	-	-	-	-	-	-	-	-	-	-	-
456	Val-Ile	Amino acid and Its metabolites	1.06957	0.0127281	0.5059	-0.983077	down	1.06839	0.0316628	1.38897	0.474017	up	1.11685	0.0016811	2.74555	1.45709	up	1.13448	0.0177739	2.28897	1.1947	up	1.09674	0.00482365	4.52456	2.17778	up	1.05716	0.0256027	1.64796	0.720684	up	-	-
457	Val-Leu	Amino acid and Its metabolites	1.06957	0.0127281	0.5059	-0.983077	down	1.06839	0.0316628	1.38897	0.474017	up	1.11685	0.0016811	2.74555	1.45709	up	1.13448	0.0177739	2.28897	1.1947	up	1.09674	0.00482365	4.52456	2.17778	up	1.05716	0.0256027	1.64796	0.720684	up	-	-
458	Val-Phe-Ala	Amino acid and Its metabolites	1.11922	0.00261809	0.624992	-0.678089	down	1.154	0.000675423	0.387732	-1.36687	down	1.10523	0.00431114	0.620378	-0.68878	down	1.1594	0.00225505	0.189582	-2.39911	down	1.11801	0.00385205	0.303335	-1.72102	down	1.12508	0.012432	0.488951	-1.03224	down	-	-
459	Val-Pro-Ala	Amino acid and Its metabolites	1.14203	0.000916682	1.8011	0.848877	up	-	-	-	-	-	-	-	-	-	-	1.07068	0.018698	1.50495	0.589717	up	-	-	-	-	-	-	-	-	-	-	-	-
460	Val-Pro-Leu	Amino acid and Its metabolites	-	-	-	-	-	-	-	-	-	-	-	-	-	-	-	1.11258	0.0013067	2.21622	1.1481	up	-	-	-	-	-	1.12272	0.00083349	2.68148	1.42303	up	-	-
461	Val-Thr	Amino acid and Its metabolites	-	-	-	-	-	1.15332	0.00365614	1.66974	0.739619	up	-	-	-	-	-	1.08371	0.0122222	0.566298	-0.820367	down	1.07985	0.0337678	0.256979	-1.96028	down	1.12414	0.000212256	0.339154	-1.55999	down	-	-
462	Val-Trp	Amino acid and Its metabolites	1.15479	0.000109826	0.236234	-2.08171	down	1.1564	0.000186181	0.443272	-1.17373	down	1.12208	0.00247578	1.87641	0.907975	up	-	-	-	-	-	1.10984	0.00924252	4.46626	2.15907	up	1.11713	0.0155945	2.38021	1.25109	up	-	-
463	Val-Tyr	Amino acid and Its metabolites	1.12632	0.000751671	0.424628	-1.23573	down	1.0552	0.0237477	1.31049	0.390102	up	1.14537	0.000713124	3.0862	1.62583	up	1.15011	0.00452531	2.53452	1.34171	up	1.11381	0.00172444	5.96881	2.57744	up	1.12066	0.00402719	1.93403	0.951612	up	-	-
464	Val-Val	Amino acid and Its metabolites	-	-	-	-	-	-	-	-	-	-	-	-	-	-	-	1.11233	0.0235987	5.68117	2.50619	up	1.08387	0.0259882	6.34301	2.66517	up	1.11848	0.0237877	11.8494	3.56674	up	-	-
465	Val-Val-Val	Amino acid and Its metabolites	1.15565	0.000412347	0.654259	-0.612067	down	1.14992	0.00320717	0.742536	-0.429467	down	1.02803	0.0248963	1.13493	0.1826	up	1.10674	0.0054951	0.299432	-1.7397	down	1.01051	0.0173756	0.457665	-1.12763	down	1.05805	0.00833806	0.403255	-1.31024	down	-	-
466	Xanthurenic Acid	Amino acid and Its metabolites	1.0574	0.0260709	1.29166	0.369225	up	1.07465	0.0151724	1.26909	0.343796	up	-	-	-	-	-	1.13781	0.000549449	1.43297	0.519005	up	-	-	-	-	-	-	-	-	-	-	C02470	ko00380
467	aminoisobutyric acid	Amino acid and Its metabolites	1.02625	0.0488166	1.40499	0.490558	up	1.12723	0.00853542	1.34892	0.43181	up	-	-	-	-	-	1.08899	0.0491951	2.17725	1.12251	up	-	-	-	-	-	-	-	-	-	-	C03284	ko00280,ko01100
468	cyclo(Pro-Tyr)	Amino acid and Its metabolites	1.15229	0.00138324	0.743681	-0.427244	down	1.1551	0.0026996	0.631269	-0.663674	down	1.05157	0.0182231	0.848843	-0.23643	down	1.15796	0.00258129	1.95915	0.970227	up	1.12077	0.000881607	2.63439	1.39747	up	1.14503	0.000279684	3.10351	1.6339	up	-	-
469	cyclo(glu-glu)	Amino acid and Its metabolites	1.08258	0.00594579	0.665059	-0.588445	down	1.09774	0.00472249	0.678618	-0.559327	down	-	-	-	-	-	1.16075	0.0018108	0.0535059	-4.22416	down	1.12134	0.00567818	0.0804528	-3.63571	down	1.14669	0.00378292	0.0788453	-3.66483	down	-	-
470	cyclo(gly-glu)	Amino acid and Its metabolites	1.07113	0.0387253	0.638189	-0.647944	down	1.14674	0.010019	0.322939	-1.63066	down	1.13224	0.00096421	0.506025	-0.98272	down	-	-	-	-	-	-	-	-	-	-	-	-	-	-	-	-	-
471	cyclo(gly-pro)	Amino acid and Its metabolites	1.04885	0.0225686	1.3892	0.474256	up	1.13796	0.00266524	2.21307	1.14605	up	1.12855	0.0167948	1.59305	0.671791	up	1.15697	0.00286625	7.72768	2.95004	up	1.1205	0.00396665	5.56268	2.47578	up	1.13972	0.00302462	3.49184	1.80399	up	-	-
472	cyclo(leu-gly)	Amino acid and Its metabolites	-	-	-	-	-	-	-	-	-	-	-	-	-	-	-	-	-	-	-	-	-	-	-	-	-	1.09413	0.00616998	2.10145	1.07138	up	-	-
473	cyclo(leu-phe)	Amino acid and Its metabolites	1.1418	0.00413109	0.58743	-0.767511	down	1.15056	0.000608201	0.427418	-1.22628	down	1.0683	0.0134532	0.727606	-0.458771	down	-	-	-	-	-	-	-	-	-	-	-	-	-	-	-	C20519	-
474	cyclo(pro-pro)	Amino acid and Its metabolites	1.15927	0.000454897	0.455415	-1.13475	down	1.16477	0.000480017	0.553383	-0.85365	down	1.13724	0.00122238	1.21512	0.281096	up	1.14981	0.000155672	1.43483	0.52088	up	1.1225	0.000181651	3.1506	1.65563	up	1.14719	0.000145028	2.59283	1.37453	up	-	-
475	gamma-Glu-Ala	Amino acid and Its metabolites	1.14916	0.00528689	1.71893	0.781514	up	1.16223	1.08328e-05	0.303601	-1.71975	down	1.16462	0.00102034	0.176622	-2.50127	down	-	-	-	-	-	1.10353	0.00138206	0.557208	-0.843711	down	1.13907	0.00075499	3.15482	1.65756	up	C03740	ko00480,ko01100
476	gamma-Glu-Phe	Amino acid and Its metabolites	1.15995	8.72691e-05	1.15349	0.206	up	1.16605	0.000189963	0.256135	-1.96502	down	1.16612	3.86198e-05	0.222053	-2.17102	down	1.15785	0.000436817	0.379706	-1.39705	down	1.12074	0.000124476	0.329181	-1.60305	down	1.09377	0.00332135	1.48244	0.567976	up	-	-
477	β-Alanine	Amino acid and Its metabolites	1.11358	0.00034917	5.97838	2.57975	up	-	-	-	-	-	1.15089	0.000114784	0.248154	-2.01069	down	-	-	-	-	-	1.11914	1.49135e-05	0.192471	-2.37729	down	-	-	-	-	-	C00099	ko00240,ko00410,ko00640,ko00770,ko01100,ko01110,ko01240
478	γ-Glu-Cys	Amino acid and Its metabolites	1.15896	2.04957e-06	7.66155	2.93764	up	1.12578	0.00920056	0.473841	-1.07752	down	1.1668	3.90262e-05	0.0618467	-4.01516	down	1.15085	0.00588653	0.146793	-2.76814	down	1.12157	0.000131309	0.0191597	-5.70578	down	1.12014	0.00536185	0.309794	-1.69062	down	C00669	ko00480,ko01100,ko01240
479	γ-Glu-Gln	Amino acid and Its metabolites	1.15979	1.41746e-05	11.6287	3.53962	up	1.15768	0.000119067	3.35543	1.7465	up	1.16695	5.96409e-06	0.288546	-1.79312	down	1.13287	0.0399581	5.37829	2.42715	up	1.03338	0.0182686	0.4625	-1.11247	down	-	-	-	-	-	C05283	-
480	γ-Glu-Lys	Amino acid and Its metabolites	1.16016	0.00373778	40.3501	5.3345	up	1.15514	0.0219087	7.34821	2.87739	up	1.15314	0.00200514	0.182111	-2.45711	down	1.1612	0.00727815	0	#DIV/0!	down	1.1233	0.00358961	0	#DIV/0!	down	1.14785	0.0170215	0	#DIV/0!	down	-	-
481	γ-Glu-Met	Amino acid and Its metabolites	1.13147	0.000985784	0.636979	-0.650682	down	-	-	-	-	-	1.11521	0.00407904	1.42921	0.515215	up	-	-	-	-	-	1.09539	0.00243309	1.68792	0.755243	up	-	-	-	-	-	-	-
482	(3,4-Dimethoxyphenyl) Acetic Acid	Benzene and substituted derivatives	1.08844	0.000425346	0.124016	-3.0114	down	1.15388	0.000196955	1.61813	0.694329	up	1.11709	8.74763e-05	13.0478	3.70573	up	-	-	-	-	-	1.04122	0.0394989	9.17613	3.19789	up	-	-	-	-	-	-	-
483	(4-Ethoxyphenyl)urea	Benzene and substituted derivatives	1.05294	0.00401448	0.207969	-2.26556	down	1.16293	0.00517594	3.70293	1.88867	up	1.12937	0.00139731	17.8052	4.15423	up	1.04889	0.00841451	0.233972	-2.09559	down	-	-	-	-	-	1.11046	0.0010203	0.0631857	-3.98426	down	C19415	-
484	(S)-N-Hydroxy-4-(3-methyl-2-phenylbutyramido)benzamide	Benzene and substituted derivatives	-	-	-	-	-	-	-	-	-	-	1.11376	0.0206872	2.29474	1.19833	up	-	-	-	-	-	1.11778	0.00531584	8.72982	3.12595	up	1.12966	0.00397919	3.80427	1.92762	up	-	-
485	1-Hydroxylamino-2-phenylethane	Benzene and substituted derivatives	-	-	-	-	-	1.1625	0.000303697	0.527463	-0.922859	down	-	-	-	-	-	-	-	-	-	-	-	-	-	-	-	1.13309	0.00503177	1.81427	0.859388	up	-	-
486	1-Naphthol	Benzene and substituted derivatives	-	-	-	-	-	1.10587	0.00372755	1.31875	0.399172	up	-	-	-	-	-	-	-	-	-	-	-	-	-	-	-	1.02909	0.0205903	0.730092	-0.45385	down	C11714	-
487	1-Naphthylamine	Benzene and substituted derivatives	-	-	-	-	-	1.16031	0.00353625	1.29603	0.374097	up	1.15544	0.000478258	1.31911	0.399566	up	1.16027	0.00107286	2.19541	1.13449	up	1.12152	0.000420112	2.23451	1.15996	up	1.14355	0.000340966	1.69395	0.760394	up	C14790	-
488	2',4'-Dihydroxyacetophenone	Benzene and substituted derivatives	1.14978	0.00914635	3.01631	1.59279	up	-	-	-	-	-	1.13891	0.00274527	0.252259	-1.98702	down	1.15109	0.00854317	3.59512	1.84604	up	-	-	-	-	-	1.1251	0.00336381	4.72488	2.24028	up	C03663	-
489	2'-Hydroxy-5'-methylacetophenone	Benzene and substituted derivatives	-	-	-	-	-	-	-	-	-	-	-	-	-	-	-	-	-	-	-	-	-	-	-	-	-	1.05231	0.0257416	0.330552	-1.59705	down	-	-
490	2,4-Di-tert-butylphenol	Benzene and substituted derivatives	-	-	-	-	-	1.13241	0.00153064	0.628107	-0.670917	down	1.1141	0.0312632	0.457457	-1.12829	down	1.00686	0.0231154	0.796172	-0.328848	down	1.01882	0.0481157	0.57986	-0.786224	down	-	-	-	-	-	-	-
491	2,4-Dihydroxy Benzoic Acid	Benzene and substituted derivatives	1.15578	9.44785e-05	0.47406	-1.07686	down	1.15199	0.000225436	0.605358	-0.724141	down	1.08435	0.0110804	1.27696	0.352717	up	1.11111	0.0318776	1.90158	0.927195	up	1.11157	0.0133147	4.01125	2.00405	up	1.13073	0.0154648	3.14124	1.65134	up	D78167	-
492	2,4-Dihydroxyacetophenone 5-sulfate	Benzene and substituted derivatives	-	-	-	-	-	-	-	-	-	-	-	-	-	-	-	1.14115	0.0015426	3.64	1.86394	up	1.11609	0.00363521	4.37077	2.12789	up	1.10888	0.00116319	2.75897	1.46413	up	-	-
493	2,5-Dihydroxybenzaldehyde	Benzene and substituted derivatives	1.13677	0.000279341	0.18793	-2.41173	down	1.14529	0.000673999	0.383914	-1.38115	down	1.03429	0.0110741	2.04286	1.03059	up	1.15936	0.00286067	0.180535	-2.46965	down	-	-	-	-	-	1.1172	0.0217135	0.47025	-1.0885	down	C05585	ko00350,ko01100,ko01120
494	2,5-Dihydroxybenzoic acid	Benzene and substituted derivatives	1.11307	0.000606535	0.337913	-1.56528	down	1.15528	0.000824461	1.9171	0.938922	up	1.14837	7.51507e-05	5.67334	2.5042	up	1.15982	0.000228846	5.03737	2.33267	up	1.11555	8.11899e-05	14.9073	3.89795	up	1.14442	9.87346e-05	2.62761	1.39375	up	C00628	ko00350,ko00362,ko00626,ko01100,ko01120
495	2,6-Di-tert-butyl-4-(hydroxymethyl)phenol	Benzene and substituted derivatives	-	-	-	-	-	-	-	-	-	-	-	-	-	-	-	1.05697	0.0203051	1.16218	0.216833	up	-	-	-	-	-	-	-	-	-	-	-	-
496	2-(3,4-dimethoxyphenyl)ethanamine	Benzene and substituted derivatives	1.09216	0.0180634	1.1396	0.188533	up	1.16643	2.09053e-06	0.249949	-2.00029	down	1.16605	6.89487e-05	0.21933	-2.18883	down	1.15954	2.35497e-06	0.0700996	-3.83445	down	1.12136	0.000288141	0.0615122	-4.02298	down	1.13675	0.0013885	0.280456	-1.83416	down	-	-
497	2-(4-Hydroxyphenyl)ethanol	Benzene and substituted derivatives	1.0782	0.0328298	1.10086	0.138637	up	1.14025	0.00678099	0.675314	-0.566369	down	1.14721	0.000523662	0.61344	-0.705006	down	1.15894	0.00239315	2.50842	1.32678	up	1.11906	0.00160115	2.27859	1.18814	up	1.14484	0.000472085	3.71445	1.89315	up	C06044	ko00350,ko01100
498	2-(4-hydroxyphenyl) propionate	Benzene and substituted derivatives	1.1619	3.0143e-06	0.18741	-2.41573	down	1.07653	0.030035	0.907826	-0.139512	down	1.16818	0.000566378	4.84407	2.27622	up	1.16016	0.000504504	1.6771	0.745971	up	1.12324	0.000160205	8.94884	3.1617	up	1.1454	9.49321e-06	1.84738	0.885483	up	C03080	-
499	2-(Formylamino)Benzoic Acid	Benzene and substituted derivatives	1.15434	0.000750296	1.53321	0.616552	up	1.16244	3.05559e-05	0.532411	-0.909388	down	1.16589	0.000101243	0.347253	-1.52594	down	-	-	-	-	-	1.07983	0.00249435	0.741507	-0.431469	down	1.13918	0.00210257	2.13535	1.09447	up	C05653	ko00380,ko01100
500	2-Amino-5-nitrobenzoic acid	Benzene and substituted derivatives	-	-	-	-	-	1.12415	0.000861657	2.43811	1.28576	up	-	-	-	-	-	1.12017	0.00313365	2.74722	1.45797	up	-	-	-	-	-	-	-	-	-	-	C19788	-
501	2-Aminophenol	Benzene and substituted derivatives	-	-	-	-	-	1.1449	3.9385e-05	0.169407	-2.56143	down	1.14268	0.00739444	0.153737	-2.70146	down	-	-	-	-	-	-	-	-	-	-	1.11995	0.0150049	6.5567	2.71297	up	C01987	ko00380,ko00627,ko01100,ko01120
502	2-Hydroxy-3,4-dimethoxybenzoic acid	Benzene and substituted derivatives	1.15443	0.00118982	0.163838	-2.60966	down	-	-	-	-	-	1.14641	0.0293763	5.44314	2.44444	up	1.15649	0.00229106	3.99655	1.99875	up	1.12082	0.00209279	24.3933	4.60842	up	1.12837	0.00027896	4.48148	2.16398	up	-	-
503	2-Hydroxycinnamic acid	Benzene and substituted derivatives	1.01639	0.0247991	1.79962	0.847694	up	-	-	-	-	-	1.16633	0.00383348	0.167018	-2.58192	down	-	-	-	-	-	1.11626	0.00334944	0.272045	-1.87808	down	1.11863	0.0114821	1.62884	0.703843	up	C01772	ko00360,ko00999,ko01100,ko01110,ko01120
504	2-Naphthol	Benzene and substituted derivatives	-	-	-	-	-	1.10587	0.00372755	1.31875	0.399172	up	-	-	-	-	-	-	-	-	-	-	-	-	-	-	-	1.02909	0.0205903	0.730092	-0.45385	down	C11713	-
505	2-Phenylacetamide	Benzene and substituted derivatives	1.11744	0.0192161	0.677507	-0.561693	down	1.13573	0.00249885	0.509396	-0.97314	down	1.05816	0.0247993	0.751869	-0.411447	down	1.08887	0.00591667	1.36877	0.452879	up	1.11799	0.00105135	2.0203	1.01457	up	1.13613	7.22559e-05	2.68704	1.42602	up	C02505	ko00360,ko00643,ko01100,ko01120
506	2-Phenylpropylamine	Benzene and substituted derivatives	1.16112	0.000772566	3.24454	1.69802	up	1.16167	8.71417e-05	0.285115	-1.81039	down	1.16659	0.000220105	0.0878752	-3.5084	down	1.15093	0.000421724	0.358744	-1.47897	down	1.12099	0.000144044	0.110568	-3.17699	down	-	-	-	-	-	-	-
507	3,4,5-Trimethoxybenzoic Acid	Benzene and substituted derivatives	-	-	-	-	-	-	-	-	-	-	-	-	-	-	-	1.10888	0.00510937	2.83475	1.50322	up	1.03297	0.0140066	2.68278	1.42373	up	1.14815	0.000192836	3.00485	1.58729	up	-	-
508	3,4-Dichloroaniline	Benzene and substituted derivatives	-	-	-	-	-	-	-	-	-	-	-	-	-	-	-	1.04948	0.0231611	0.820103	-0.286122	down	-	-	-	-	-	-	-	-	-	-	-	-
509	3,4-Dihydroxybenzeneacetic Acid	Benzene and substituted derivatives	1.09079	0.0122357	1.20802	0.272642	up	1.16456	0.000471288	0.203214	-2.29893	down	1.16541	1.48671e-06	0.168221	-2.57157	down	1.15358	0.00329676	2.56577	1.35939	up	1.11441	0.00655144	2.12395	1.08675	up	1.14664	0.0021976	12.626	3.65832	up	C01161	ko00350,ko01100,ko01120,ko01220
510	3,4-Dimethoxycinnamic acid	Benzene and substituted derivatives	1.15908	1.85765e-05	0.329966	-1.59961	down	1.11269	0.00518287	0.296064	-1.75602	down	-	-	-	-	-	1.10635	0.0146451	0.827384	-0.27337	down	1.11717	0.000393232	2.50749	1.32624	up	1.07271	0.00373448	2.79462	1.48265	up	-	-
511	3,4-Dimethylbenzoic acid	Benzene and substituted derivatives	-	-	-	-	-	-	-	-	-	-	-	-	-	-	-	-	-	-	-	-	-	-	-	-	-	1.08688	0.0261291	0.260589	-1.94015	down	-	-
512	3,5-Dimethoxybenzoic acid	Benzene and substituted derivatives	-	-	-	-	-	-	-	-	-	-	-	-	-	-	-	1.10094	0.00553178	2.35992	1.23874	up	-	-	-	-	-	1.09803	0.00246782	1.45312	0.53915	up	-	-
513	3,5-Dimethoxycinnamic acid	Benzene and substituted derivatives	-	-	-	-	-	-	-	-	-	-	1.10715	0.00134625	0.323898	-1.62639	down	1.06776	0.00345807	2.94106	1.55634	up	1.07215	0.012492	1.81668	0.861303	up	1.11829	0.00207274	5.6088	2.48769	up	-	-
514	3,6,9,12,15,18,21-Heptaoxatricosane-21,23-diol	Benzene and substituted derivatives	1.16195	0.000101224	0.0715577	-3.80475	down	1.157	0.00914459	2.01863	1.01337	up	1.16802	0.00266705	28.2098	4.81812	up	-	-	-	-	-	1.12221	0.0038904	16.644	4.05693	up	1.09992	0.00376819	0.590007	-0.761196	down	-	-
515	3-(2-Hydroxyphenyl)propanoic acid	Benzene and substituted derivatives	1.15042	0.0061736	1.42303	0.508966	up	1.10482	0.010864	1.05573	0.0782365	up	1.15116	0.00640619	0.741887	-0.430729	down	1.07229	0.0330347	0.806198	-0.310793	down	1.10546	0.000271964	0.566537	-0.819759	down	1.0881	0.0171198	0.763643	-0.38903	down	C01198	ko00360,ko00624,ko00999,ko01100,ko01120
516	3-(4-Hydroxyphenyl)-Propionic Acid	Benzene and substituted derivatives	-	-	-	-	-	-	-	-	-	-	-	-	-	-	-	1.15465	1.42894e-05	3.40871	1.76923	up	1.02617	0.00459145	5.99392	2.5835	up	1.14138	1.22028e-05	4.74071	2.2451	up	C01744	-
517	3-(4-hydroxyphenyl)acrylaldehyde	Benzene and substituted derivatives	1.15001	0.00697554	1.66586	0.736263	up	1.1622	0.000191093	0.488527	-1.03349	down	1.16411	0.0011961	0.293259	-1.76975	down	1.14802	0.00095366	0.667296	-0.5836	down	1.11763	0.00159786	0.400573	-1.31986	down	1.0993	0.00294641	1.36594	0.44989	up	C05608	ko01100,ko01110
518	3-Amino-2-naphthoic acid	Benzene and substituted derivatives	1.10583	0.0344013	2.00784	1.00564	up	1.15786	0.00530731	2.30956	1.20762	up	-	-	-	-	-	1.16075	0.00159485	12.6831	3.66484	up	1.11549	0.000493325	6.3168	2.65919	up	1.14544	0.00125059	5.49157	2.45722	up	-	-
519	3-Amino-4-Hydroxybenzoic Acid	Benzene and substituted derivatives	1.08381	0.0485988	0.37327	-1.42171	down	1.16202	0.00271747	16.6779	4.05987	up	1.16606	0.00308795	44.6805	5.48157	up	-	-	-	-	-	1.08679	0.0218896	3.55527	1.82996	up	1.14255	0.00279476	0.0795709	-3.65161	down	C12115	ko00997,ko00998,ko01100,ko01110
520	3-Aminophenol	Benzene and substituted derivatives	-	-	-	-	-	-	-	-	-	-	-	-	-	-	-	-	-	-	-	-	-	-	-	-	-	1.12933	0.0128546	1.79035	0.840244	up	C05058	-
521	3-Aminoquinoline	Benzene and substituted derivatives	1.13614	0.00403124	1.37885	0.463464	up	-	-	-	-	-	1.07947	0.01961	0.556721	-0.844975	down	1.10272	0.0391701	2.13887	1.09685	up	-	-	-	-	-	1.08847	0.0189248	2.78631	1.47836	up	C09183	ko00904,ko01110
522	3-Hydroxy-4-methoxybenzoic acid	Benzene and substituted derivatives	1.09365	0.029122	1.15136	0.203335	up	1.09373	0.0230083	0.865687	-0.208082	down	1.13334	0.00170996	0.751885	-0.411417	down	1.16025	0.00206591	4.81957	2.2689	up	1.12111	0.00180899	4.18599	2.06557	up	1.14678	0.00166726	5.56734	2.47699	up	-	-
523	3-Hydroxyanthranilic Acid	Benzene and substituted derivatives	1.08381	0.0485988	0.37327	-1.42171	down	1.16202	0.00271747	16.6779	4.05987	up	1.16606	0.00308795	44.6805	5.48157	up	-	-	-	-	-	1.08679	0.0218896	3.55527	1.82996	up	1.14255	0.00279476	0.0795709	-3.65161	down	C00632	ko00380,ko00627,ko01100,ko01120,ko01240
524	3-Hydroxycoumarin	Benzene and substituted derivatives	1.10758	0.00299449	0.647194	-0.62773	down	-	-	-	-	-	1.00838	0.026629	1.28614	0.36305	up	1.13455	0.00106123	0.528858	-0.919048	down	-	-	-	-	-	1.09084	0.00464028	0.635353	-0.654369	down	-	-
525	3-Hydroxyphenylurea	Benzene and substituted derivatives	-	-	-	-	-	-	-	-	-	-	-	-	-	-	-	1.10171	0.00197754	0.313824	-1.67197	down	1.07979	0.00168396	0.262445	-1.92992	down	1.1004	0.00046856	0.292012	-1.7759	down	-	-
526	3-Methoxybenzoic acid	Benzene and substituted derivatives	1.08312	0.00599981	1.50822	0.592851	up	-	-	-	-	-	1.07921	0.00633725	0.57317	-0.802964	down	1.14713	0.000103243	2.59777	1.37727	up	1.1066	0.000436661	1.7224	0.784423	up	1.12489	0.000153671	3.00505	1.58739	up	-	-
527	3-Methoxytyramine	Benzene and substituted derivatives	1.09274	0.00798778	0.882463	-0.180392	down	1.09341	0.0126765	0.675054	-0.566925	down	1.02734	0.0422444	0.764966	-0.386533	down	-	-	-	-	-	1.08827	0.00709497	1.26075	0.334277	up	1.09767	0.00319211	1.64811	0.72081	up	C05587	ko00350,ko01100
528	3-acetylphenylboronic acid	Benzene and substituted derivatives	-	-	-	-	-	1.15852	0.00527287	8.91707	3.15657	up	1.16158	0.00568824	11.5382	3.52834	up	-	-	-	-	-	-	-	-	-	-	1.1251	0.00421398	0.0951189	-3.39412	down	-	-
529	3-aminobenzamide	Benzene and substituted derivatives	1.04785	0.00689976	0.312136	-1.67975	down	1.15161	0.00222663	1.59832	0.67656	up	1.10295	0.000318975	5.1206	2.35631	up	1.14343	0.0110373	2.08791	1.06206	up	1.07476	0.000838723	6.68909	2.74181	up	1.0185	0.0463466	1.30631	0.385497	up	-	-
530	3-isopropyl catechol	Benzene and substituted derivatives	1.04074	0.0202158	0.36516	-1.4534	down	1.04705	0.0269182	0.756312	-0.402947	down	-	-	-	-	-	-	-	-	-	-	-	-	-	-	-	-	-	-	-	-	C01014	-
531	3-methyl-4-hydroxybenzaldehyde	Benzene and substituted derivatives	-	-	-	-	-	1.14478	0.000366591	3.02868	1.59869	up	1.1609	0.00109043	4.77532	2.2556	up	1.13323	0.00161287	2.62604	1.39289	up	1.11661	1.02784e-05	4.14047	2.0498	up	-	-	-	-	-	C21166	ko00623,ko01120
532	4,4'-Dihydroxybenzophenone	Benzene and substituted derivatives	1.14779	0.00113794	1.6867	0.754206	up	1.0744	0.0122112	1.31092	0.39058	up	1.10955	0.014573	0.777209	-0.363626	down	-	-	-	-	-	1.11191	0.000669548	0.539995	-0.888981	down	1.09234	0.00540247	0.694788	-0.525356	down	C14220	ko00363,ko01120
533	4,4'-Methylenedianiline	Benzene and substituted derivatives	1.15674	2.16714e-05	0.336618	-1.57082	down	-	-	-	-	-	1.15905	0.00270842	3.03483	1.60162	up	1.1535	0.00904802	2.89917	1.53564	up	1.12039	0.00480769	8.61264	3.10646	up	1.13554	0.00620946	2.83793	1.50484	up	C14288	-
534	4,4'-Oxydianiline	Benzene and substituted derivatives	-	-	-	-	-	-	-	-	-	-	1.07152	0.00844847	0.588933	-0.763825	down	-	-	-	-	-	-	-	-	-	-	1.11487	0.000986647	2.20976	1.14389	up	-	-
535	4-(4-Hydroxyaniline)-6,7-Dimethoxyquinazoline-JANEX-1	Benzene and substituted derivatives	1.06711	0.0237862	1.40942	0.495097	up	1.12649	0.0100454	0.706347	-0.501552	down	1.1482	0.0115713	0.501163	-0.996648	down	-	-	-	-	-	1.07788	0.0282303	0.660086	-0.599273	down	1.12835	0.00109668	1.31711	0.397375	up	-	-
536	4-(Methylamino)phenol	Benzene and substituted derivatives	-	-	-	-	-	1.04531	0.031449	1.76064	0.816099	up	-	-	-	-	-	-	-	-	-	-	-	-	-	-	-	-	-	-	-	-	-	-
537	4-Amino-3-methylphenol	Benzene and substituted derivatives	1.04417	0.00886999	0.444609	-1.16939	down	-	-	-	-	-	-	-	-	-	-	1.02783	0.014002	0.560095	-0.836256	down	-	-	-	-	-	-	-	-	-	-	-	-
538	4-Amino-3-phenylbutanoic acid	Benzene and substituted derivatives	-	-	-	-	-	1.1569	8.70721e-07	31.6884	4.98588	up	1.08587	4.59092e-06	48.3381	5.59509	up	-	-	-	-	-	-	-	-	-	-	1.14515	6.34037e-06	0.0625699	-3.99839	down	C11952	ko01110
539	4-Aminophenol	Benzene and substituted derivatives	-	-	-	-	-	1.1449	3.9385e-05	0.169407	-2.56143	down	1.14268	0.00739444	0.153737	-2.70146	down	-	-	-	-	-	-	-	-	-	-	1.11995	0.0150049	6.5567	2.71297	up	C02372	ko00627,ko01120
540	4-Bromophenylacetic acid	Benzene and substituted derivatives	-	-	-	-	-	1.09835	0.0133205	0.719421	-0.475091	down	-	-	-	-	-	-	-	-	-	-	-	-	-	-	-	-	-	-	-	-	C03076	-
541	4-Chloroaniline	Benzene and substituted derivatives	-	-	-	-	-	-	-	-	-	-	-	-	-	-	-	1.07368	0.0148917	1.24273	0.313511	up	-	-	-	-	-	-	-	-	-	-	C14450	ko00361,ko01120
542	4-Hydroxy-3,5-dimethoxybenzoic acid	Benzene and substituted derivatives	1.14432	0.000275571	0.554148	-0.851656	down	1.04073	0.0210289	0.846868	-0.239791	down	1.12252	0.00230767	1.52823	0.611864	up	1.15797	0.00513836	4.98414	2.31734	up	1.1205	0.00404403	8.99423	3.169	up	1.14475	0.00452698	5.88538	2.55714	up	C10833	ko00627,ko01120
543	4-Hydroxy-3-methoxybenzaldehyde	Benzene and substituted derivatives	-	-	-	-	-	-	-	-	-	-	-	-	-	-	-	1.13823	4.89583e-05	6.62027	2.72689	up	1.10678	5.63817e-05	6.36615	2.67042	up	1.1463	0.000953434	5.38951	2.43015	up	C00755	ko00627,ko00996,ko01100,ko01110,ko01120
544	4-Hydroxybenzaldehyde	Benzene and substituted derivatives	1.15293	0.0027397	1.56453	0.645733	up	1.16838	5.73359e-05	0.422752	-1.24212	down	1.16753	0.00104386	0.27021	-1.88785	down	1.13353	0.00261462	0.683691	-0.548583	down	1.11593	0.000132432	0.436994	-1.19432	down	1.13045	0.00892983	1.61724	0.693533	up	C00633	ko00363,ko00623,ko00627,ko01100,ko01120
545	4-Hydroxybenzoic Acid	Benzene and substituted derivatives	-	-	-	-	-	1.16116	0.00337335	0.567021	-0.818526	down	1.16354	0.00197569	0.542141	-0.883259	down	-	-	-	-	-	-	-	-	-	-	1.14239	0.00198687	1.75031	0.807612	up	C00156	ko00130,ko00362,ko00363,ko00623,ko00627,ko00790,ko01100,ko01110,ko01120,ko01220,ko01240
546	4-Hydroxyphthalic acid	Benzene and substituted derivatives	1.16054	7.5651e-06	0.287279	-1.79948	down	1.16452	0.00226188	2.00615	1.00443	up	1.16762	0.000935029	6.98329	2.80391	up	1.15519	0.0121881	6.29994	2.65534	up	1.121	0.00952257	21.9297	4.45481	up	1.13128	0.0176646	3.14031	1.65091	up	C06680	ko00624,ko01120
547	4-Hydroxyquinoline	Benzene and substituted derivatives	1.13002	0.00129936	1.37058	0.454782	up	1.02999	0.0211502	0.785545	-0.348233	down	1.14419	0.00123208	0.57315	-0.803015	down	1.14643	0.00794714	2.38239	1.25241	up	1.09329	0.0173048	1.73824	0.797628	up	1.13519	0.00461342	3.03278	1.60064	up	C06343	-
548	4-acetoxyphenol	Benzene and substituted derivatives	1.12288	0.000705094	2.70954	1.43805	up	1.12571	0.000844559	2.63212	1.39622	up	-	-	-	-	-	-	-	-	-	-	1.05199	0.00396348	0.540629	-0.88729	down	1.06705	0.00471475	0.556531	-0.845467	down	C13636	ko00363,ko01100,ko01120
549	4-hydroxybenzylamine	Benzene and substituted derivatives	1.10312	0.00202491	2.0376	1.02687	up	1.14402	0.0111432	4.07452	2.02663	up	1.1157	0.0303964	1.99967	0.99976	up	-	-	-	-	-	1.02357	0.0118845	0.461003	-1.11715	down	1.10689	0.00692813	0.23054	-2.11691	down	-	-
550	4-hydroxyisophthalic acid	Benzene and substituted derivatives	-	-	-	-	-	-	-	-	-	-	-	-	-	-	-	1.12988	0.000439034	5.06355	2.34015	up	1.0796	0.000299749	6.02586	2.59117	up	1.0943	0.000348189	4.71852	2.23833	up	C21168	ko00623,ko01120
551	4-tert-Octylphenol	Benzene and substituted derivatives	-	-	-	-	-	1.13241	0.00153064	0.628107	-0.670917	down	1.1141	0.0312632	0.457457	-1.12829	down	1.00686	0.0231154	0.796172	-0.328848	down	1.01882	0.0481157	0.57986	-0.786224	down	-	-	-	-	-	C14205	-
552	5-Acetylamino-6-formylamino-3-methyluracil	Benzene and substituted derivatives	1.13495	0.0120267	0.539719	-0.889719	down	1.13908	0.00127643	0.277185	-1.85108	down	1.07777	0.0095754	0.513573	-0.961358	down	1.07195	0.0067495	0.572043	-0.805804	down	-	-	-	-	-	1.03563	0.0166367	2.06376	1.04527	up	-	-
553	5-Nitrosalicylic acid	Benzene and substituted derivatives	1.1524	1.70646e-06	0.101086	-3.30635	down	1.11247	0.00856316	0.713218	-0.487585	down	1.15403	0.00124343	7.05556	2.81876	up	1.14805	0.0131727	2.90356	1.53782	up	1.11746	0.00610746	28.7237	4.84417	up	1.13771	0.00878776	4.07107	2.02541	up	C19789	-
554	7,8,4'-Trihydroxyisoflavone	Benzene and substituted derivatives	1.16164	0.00114049	16.7294	4.06431	up	1.15957	0.000316492	0.513944	-0.960317	down	1.16826	0.00108933	0.0307211	-5.02463	down	-	-	-	-	-	1.11662	0.000550138	0.0517422	-4.27252	down	-	-	-	-	-	-	-
555	7-Amino-4-methylcoumarin	Benzene and substituted derivatives	-	-	-	-	-	-	-	-	-	-	-	-	-	-	-	1.1145	0.00514844	1.49003	0.57534	up	1.04057	0.00589845	1.49705	0.582125	up	1.10617	0.0193847	1.38377	0.468601	up	C01386	-
556	AG-490-(Tyrphostin-B42)	Benzene and substituted derivatives	1.16018	0.000256487	0.463821	-1.10836	down	1.13448	0.0024785	0.580239	-0.785282	down	-	-	-	-	-	1.14695	0.0127836	2.64245	1.40188	up	1.11888	0.00757671	5.69713	2.51024	up	1.13856	0.00686338	4.55408	2.18716	up	-	-
557	Acetylvanillin	Benzene and substituted derivatives	-	-	-	-	-	1.11026	0.023614	0.409352	-1.28859	down	1.07131	0.0144847	0.649773	-0.621992	down	-	-	-	-	-	1.11768	3.9396e-05	2.13921	1.09708	up	1.13453	9.53144e-05	3.29224	1.71907	up	-	-
558	Anthranilic acid	Benzene and substituted derivatives	1.16141	0.000283534	0.0548002	-4.18967	down	1.05518	0.0224946	0.802721	-0.317029	down	1.16714	0.00262913	14.6481	3.87264	up	1.16118	0.000404962	0.210673	-2.24692	down	1.12093	1.32983e-06	3.84438	1.94275	up	1.14504	0.00419054	0.262448	-1.92989	down	C00108	ko00380,ko00400,ko00405,ko00621,ko00627,ko00996,ko00997,ko00998,ko01100,ko01110,ko01120,ko01220,ko01230
559	Auraptene	Benzene and substituted derivatives	-	-	-	-	-	-	-	-	-	-	-	-	-	-	-	-	-	-	-	-	-	-	-	-	-	1.11405	0.0207251	0.31878	-1.64937	down	-	-
560	BW-245C	Benzene and substituted derivatives	1.15525	0.000130337	0.515152	-0.95693	down	1.11885	0.00393372	0.675717	-0.565508	down	1.05831	0.0369019	1.31169	0.391422	up	1.14939	0.00695437	2.15221	1.10582	up	1.11934	0.0038304	4.17781	2.06275	up	1.13851	0.0025199	3.18507	1.67132	up	-	-
561	Benzaldehyde	Benzene and substituted derivatives	1.14889	0.000646167	0.754892	-0.405658	down	1.16792	0.0005559	0.471375	-1.08505	down	1.16619	0.00032623	0.624427	-0.679396	down	1.0086	0.0265035	0.903254	-0.146797	down	1.07453	0.00993851	1.19653	0.258861	up	1.14504	0.00190624	1.91621	0.938257	up	C00261	ko00623,ko00627,ko01100,ko01120,ko01220
562	Benzoic Acid	Benzene and substituted derivatives	1.08244	0.00714123	0.578278	-0.790164	down	1.13074	0.012119	0.562245	-0.83073	down	-	-	-	-	-	1.14435	0.00432223	2.81297	1.4921	up	1.11308	0.00357136	4.86439	2.28226	up	1.14358	0.00510143	5.00311	2.32283	up	C00180	ko00362,ko00621,ko00623,ko00627,ko00996,ko01100,ko01110,ko01120,ko01220
563	Benzyl 4-hydroxybenzoate	Benzene and substituted derivatives	-	-	-	-	-	1.06018	0.0145789	0.777394	-0.363283	down	1.10868	0.0129574	0.728081	-0.45783	down	1.14722	0.000144359	0.466278	-1.10074	down	1.11351	0.000226093	0.4367	-1.19528	down	1.10191	0.00547184	0.599797	-0.737454	down	D07518	-
564	Chrysoeriol	Benzene and substituted derivatives	1.09304	0.00739867	1.10587	0.145181	up	1.05835	0.0496916	1.22095	0.288	up	-	-	-	-	-	1.10824	0.0295736	1.52121	0.605218	up	1.03621	0.0443114	1.37558	0.460037	up	-	-	-	-	-	C04293	-
565	Chrysophanol	Benzene and substituted derivatives	1.13269	0.000933744	0.862875	-0.212776	down	1.16469	1.76357e-05	0.484613	-1.0451	down	1.1614	4.61666e-05	0.561626	-0.832319	down	1.15212	0.000273929	0.458277	-1.12571	down	1.10934	0.000506246	0.531104	-0.912933	down	-	-	-	-	-	C10315	-
566	Creosol	Benzene and substituted derivatives	-	-	-	-	-	1.06644	0.0190798	0.883324	-0.178985	down	-	-	-	-	-	1.03708	0.0407666	0.905037	-0.143951	down	-	-	-	-	-	-	-	-	-	-	D70655	-
567	DL-3,4-Dihydroxyphenyl glycol	Benzene and substituted derivatives	-	-	-	-	-	-	-	-	-	-	-	-	-	-	-	1.15335	0.00434087	3.00684	1.58825	up	1.06162	0.00205911	2.38132	1.25176	up	1.09071	0.00219655	2.18463	1.12739	up	C05576	ko00350,ko01100
568	Daidzein	Benzene and substituted derivatives	1.12786	0.00713725	1.48681	0.572216	up	-	-	-	-	-	1.14723	0.00423744	0.594294	-0.750751	down	-	-	-	-	-	1.09616	0.00237983	0.593363	-0.753014	down	-	-	-	-	-	C10208	ko01100,ko01110
569	Dihydrodaidzein	Benzene and substituted derivatives	1.0535	0.0130524	0.910935	-0.134581	down	1.16014	9.61502e-05	0.557484	-0.842997	down	1.15481	0.000162996	0.611991	-0.708417	down	-	-	-	-	-	-	-	-	-	-	1.13031	0.0045852	1.92571	0.945388	up	-	-
570	Dopaquinone	Benzene and substituted derivatives	-	-	-	-	-	1.15528	0.000211921	3.77736	1.91738	up	1.01639	0.00550849	5.55616	2.47409	up	-	-	-	-	-	-	-	-	-	-	1.05042	0.00866759	0.434724	-1.20183	down	C00822	ko00350,ko01100
571	Galangin 3-methyl ether	Benzene and substituted derivatives	1.01485	0.0177093	1.50369	0.588508	up	-	-	-	-	-	1.13266	0.00393396	0.475704	-1.07186	down	-	-	-	-	-	-	-	-	-	-	1.08509	0.025449	2.06896	1.04891	up	C11577	-
572	Glycitein 4'-O-glucuronide	Benzene and substituted derivatives	1.11835	0.0110729	0.739577	-0.435228	down	1.16536	7.73286e-05	0.482757	-1.05063	down	1.13694	0.00629925	0.652748	-0.615403	down	-	-	-	-	-	-	-	-	-	-	1.10847	0.0252571	2.08316	1.05877	up	-	-
573	Hydroquinone	Benzene and substituted derivatives	1.15267	6.8659e-05	0.00688028	-7.18332	down	1.16818	2.17741e-06	0.238953	-2.0652	down	1.15024	0.000429783	34.7301	5.11811	up	1.15694	6.82267e-06	0.254684	-1.97322	down	1.10648	0.00325077	37.0165	5.21009	up	-	-	-	-	-	C00530	ko00350,ko00361,ko00362,ko00363,ko00627,ko01100,ko01120
574	Indole 3-Ethanol	Benzene and substituted derivatives	-	-	-	-	-	1.07186	0.027031	0.831135	-0.266846	down	1.09874	0.00651931	0.741485	-0.43151	down	1.16082	4.85949e-06	1.90862	0.932533	up	1.11217	0.00115972	1.70275	0.767869	up	1.14338	0.000135718	2.29641	1.19938	up	C00955	ko00380
575	Isoferulic acid	Benzene and substituted derivatives	1.09955	0.000566558	0.187555	-2.41462	down	1.16923	0.00233296	370.818	8.53457	up	1.16482	0.00232267	1977.12	10.9492	up	1.13218	0.0402389	3.73331	1.90045	up	1.0978	0.0239272	19.9051	4.31507	up	1.14609	0.00234757	0.0100677	-6.63412	down	C10470	-
576	Licochalcone B	Benzene and substituted derivatives	1.12609	0.0116907	1.46526	0.551159	up	1.12233	0.00765795	1.30943	0.388936	up	-	-	-	-	-	-	-	-	-	-	1.0976	0.00399671	0.593257	-0.753271	down	1.11727	0.00163021	0.66386	-0.591048	down	-	-
577	Lithospermoside	Benzene and substituted derivatives	1.15328	6.77968e-05	0.0745365	-3.74591	down	1.169	0.000200565	10.1911	3.34924	up	1.16608	0.00021007	136.726	7.09515	up	1.15706	7.50921e-05	2.0167	1.012	up	1.11839	0.0001157	27.0566	4.75791	up	1.14793	0.000168249	0.197889	-2.33724	down	-	-
578	Menadione-9	Benzene and substituted derivatives	1.13103	0.00296493	33.3303	5.05876	up	1.09779	0.021194	10.1597	3.34478	up	1.12074	0.00124502	0.304818	-1.71398	down	-	-	-	-	-	1.1188	0.00413013	0.077399	-3.69154	down	1.10265	0.0372152	0.253919	-1.97756	down	C21526	-
579	Methyl caffeate	Benzene and substituted derivatives	-	-	-	-	-	-	-	-	-	-	1.07643	0.0367208	0.67784	-0.560984	down	-	-	-	-	-	-	-	-	-	-	-	-	-	-	-	-	-
580	Methyl-Benzoate	Benzene and substituted derivatives	1.16065	5.83898e-06	0.322678	-1.63183	down	1.16861	3.87754e-05	0.38232	-1.38715	down	1.10093	0.00602592	1.18483	0.244685	up	1.16082	5.50149e-05	0.344855	-1.53594	down	-	-	-	-	-	1.06222	0.00896567	0.902008	-0.148789	down	C20645	-
581	Methyleugenol	Benzene and substituted derivatives	-	-	-	-	-	-	-	-	-	-	-	-	-	-	-	1.15454	0.00581646	22.4129	4.48626	up	1.1198	0.0058036	44.2384	5.46723	up	1.11529	0.00341855	13.0958	3.71103	up	C10454	-
582	Methylparaben	Benzene and substituted derivatives	1.14978	0.00914635	3.01631	1.59279	up	-	-	-	-	-	1.13891	0.00274527	0.252259	-1.98702	down	1.15109	0.00854317	3.59512	1.84604	up	-	-	-	-	-	1.1251	0.00336381	4.72488	2.24028	up	D01400	-
583	Multifidol	Benzene and substituted derivatives	-	-	-	-	-	1.01073	0.0476769	1.39648	0.481795	up	-	-	-	-	-	1.13908	0.00862859	2.6092	1.38361	up	1.04853	0.00308347	2.84947	1.51069	up	1.08621	0.00989402	1.86841	0.901814	up	C10709	-
584	N-(3-Hydroxypropyl)phthalimide	Benzene and substituted derivatives	1.11913	0.0353701	2.19062	1.13134	up	1.16527	0.00374987	2.52001	1.33343	up	-	-	-	-	-	1.16136	0.000574726	13.0418	3.70508	up	1.11528	1.27092e-05	5.95348	2.57373	up	1.14683	0.000247967	5.17532	2.37165	up	-	-
585	N-Phenylacetylphenylalanine	Benzene and substituted derivatives	1.15415	0.00354899	0.163604	-2.61172	down	1.14269	0.00106588	0.208529	-2.26168	down	-	-	-	-	-	-	-	-	-	-	1.11604	0.00660539	7.7871	2.96109	up	1.12837	0.00403179	6.10947	2.61105	up	-	-
586	Naphthofluorescein	Benzene and substituted derivatives	-	-	-	-	-	1.09164	0.0190227	0.695774	-0.523309	down	-	-	-	-	-	1.10688	0.00362193	1.58367	0.663276	up	1.07261	0.00117504	2.45114	1.29345	up	1.13659	0.00287434	2.27613	1.18658	up	-	-
587	O-Anisidine	Benzene and substituted derivatives	-	-	-	-	-	-	-	-	-	-	-	-	-	-	-	1.06834	0.00884513	1.42446	0.510417	up	1.10951	0.0101069	1.79787	0.846291	up	-	-	-	-	-	C19191	-
588	Oroxylin A	Benzene and substituted derivatives	1.08462	0.0123222	1.51102	0.595521	up	-	-	-	-	-	1.11605	0.00693611	0.65923	-0.601145	down	1.05927	0.0147679	1.59504	0.673596	up	-	-	-	-	-	1.06507	0.0155434	1.60127	0.67922	up	-	-
589	P-Aminobenzoate	Benzene and substituted derivatives	1.12964	0.00507549	1.23293	0.302088	up	1.16787	5.72123e-06	0.208529	-2.26168	down	1.16742	0.000279962	0.169133	-2.56377	down	1.15952	0.00145743	2.86299	1.51752	up	1.11924	0.000975588	2.32211	1.21544	up	1.14772	0.000816721	13.7295	3.77921	up	C00568	ko00627,ko00790,ko01100,ko01120,ko01240
590	P-Coumaric Acid	Benzene and substituted derivatives	-	-	-	-	-	-	-	-	-	-	1.16692	0.000935395	0.165629	-2.59398	down	-	-	-	-	-	1.10669	0.000110101	0.328886	-1.60434	down	1.10091	0.0283206	1.98568	0.989636	up	C00811	ko00130,ko00350,ko01100,ko01110,ko01220
591	P-chlorophenylalanine	Benzene and substituted derivatives	-	-	-	-	-	-	-	-	-	-	-	-	-	-	-	1.13659	0.000345269	0.445238	-1.16735	down	1.09938	0.000496085	0.424955	-1.23462	down	1.11671	0.000640031	0.485716	-1.04182	down	D04143	-
592	Phenoxyacetic acid	Benzene and substituted derivatives	-	-	-	-	-	-	-	-	-	-	-	-	-	-	-	1.15244	5.89345e-05	2.85985	1.51594	up	1.0903	0.000229746	5.16902	2.36989	up	1.07049	0.00315901	3.47711	1.79789	up	C02181	-
593	Phenyl acetate	Benzene and substituted derivatives	-	-	-	-	-	1.14193	0.00764051	0.690291	-0.534723	down	1.14515	0.000565894	0.645465	-0.63159	down	-	-	-	-	-	-	-	-	-	-	1.12214	0.0010591	1.49669	0.58178	up	C00548	-
594	Phthalic Acid	Benzene and substituted derivatives	1.14881	0.000160733	0.24872	-2.00741	down	1.1662	0.00308124	5.33438	2.41532	up	1.16571	0.00240608	21.4474	4.42273	up	1.11618	0.00222135	0.651376	-0.618438	down	1.09426	0.000713993	2.61892	1.38897	up	1.14594	0.00274238	0.122109	-3.03376	down	C01606	ko00624,ko01100,ko01120,ko01220,ko02010
595	Protocatechuic Acid	Benzene and substituted derivatives	1.11978	0.00160389	0.34557	-1.53295	down	1.16638	1.83899e-05	1.88433	0.914054	up	1.1512	0.000441091	5.45283	2.44701	up	1.1609	1.47531e-05	4.0616	2.02205	up	1.11552	5.7465e-07	11.7534	3.555	up	1.14779	0.000151591	2.15546	1.108	up	C00230	ko00362,ko00623,ko00624,ko00627,ko01053,ko01100,ko01110,ko01120,ko01220
596	Protocatechuic Aldehyde	Benzene and substituted derivatives	1.12475	0.00185197	0.208466	-2.26212	down	1.07837	0.0317764	0.672376	-0.572659	down	1.10933	0.00144859	3.22536	1.68946	up	1.07792	0.017418	1.4285	0.514499	up	1.10145	6.11007e-05	6.85244	2.77662	up	1.1398	4.66165e-05	2.12455	1.08716	up	C16700	-
597	Pyrocatechol	Benzene and substituted derivatives	1.07296	0.0286763	1.18068	0.239623	up	1.14008	0.00158192	0.763032	-0.390185	down	1.14746	0.00177688	0.646263	-0.629808	down	1.15581	1.9718e-05	0.396111	-1.33602	down	1.1179	0.000425786	0.335493	-1.57564	down	1.13452	0.000231984	0.519128	-0.945837	down	C00090	ko00361,ko00362,ko00364,ko00621,ko00624,ko00626,ko00627,ko01100,ko01120,ko01220
598	P–Hydroxyphenyl Acetic Acid	Benzene and substituted derivatives	1.16177	0.000194276	0.0444694	-4.49104	down	1.1692	0.000202083	0.0464591	-4.4279	down	-	-	-	-	-	1.15965	7.30632e-06	0.229281	-2.12481	down	1.12097	0.0019746	5.15593	2.36623	up	1.14618	0.00213067	4.93512	2.30309	up	C00642	ko00350,ko00360,ko01100,ko01120,ko01220
599	Quinmerac	Benzene and substituted derivatives	1.12014	0.0108193	1.22966	0.298261	up	1.14765	0.00179109	0.693703	-0.527611	down	1.15538	0.000259849	0.564141	-0.825872	down	1.13511	0.00519404	1.26036	0.333833	up	-	-	-	-	-	1.13761	0.000124292	1.81686	0.861444	up	C18891	-
600	Salicylaldehyde	Benzene and substituted derivatives	-	-	-	-	-	1.05998	0.0374795	0.659477	-0.600606	down	-	-	-	-	-	1.06393	0.0144091	0.561288	-0.833188	down	-	-	-	-	-	-	-	-	-	-	C06202	ko00626,ko01100,ko01120,ko01220
601	Salicylhydroxamic acid	Benzene and substituted derivatives	1.12945	0.000495792	0.249308	-2.004	down	-	-	-	-	-	1.14043	0.000391014	4.73052	2.242	up	-	-	-	-	-	1.09325	0.000699378	4.52436	2.17771	up	-	-	-	-	-	-	-
602	Salidroside	Benzene and substituted derivatives	1.14329	0.00258148	0.0365689	-4.77324	down	1.1542	0.00643618	0.420625	-1.24939	down	1.13637	7.80346e-05	11.5023	3.52385	up	1.12153	0.0103949	1.99918	0.99941	up	1.11039	0.00485875	54.6689	5.77265	up	1.14225	0.00726592	4.75288	2.2488	up	-	-
603	Terephthalic Acid	Benzene and substituted derivatives	1.11436	0.00924796	1.2618	0.335478	up	-	-	-	-	-	-	-	-	-	-	1.0759	0.0149672	0.585963	-0.771118	down	1.07779	0.00159888	0.464389	-1.1066	down	1.11363	0.0304191	0.24497	-2.02933	down	C06337	ko00624,ko00627,ko01100,ko01120,ko01220
604	Tyr-OtBu	Benzene and substituted derivatives	1.16059	0.000136924	0.119688	-3.06265	down	1.13821	0.00115034	0.712965	-0.488096	down	1.16576	0.00112676	5.95686	2.57455	up	1.02217	0.0493561	0.930456	-0.103991	down	1.12208	7.54219e-08	7.77401	2.95866	up	1.10866	0.00964441	1.30505	0.384106	up	-	-
605	Tyramine	Benzene and substituted derivatives	-	-	-	-	-	-	-	-	-	-	-	-	-	-	-	1.14296	0.00999139	4.41069	2.141	up	1.08725	0.00808666	3.23024	1.69164	up	1.13117	0.00912392	5.46422	2.45002	up	C00483	ko00350,ko00680,ko01100,ko01110,ko01240
606	Tyrphostin-A46	Benzene and substituted derivatives	1.11641	0.0022376	1.21626	0.282448	up	1.13228	0.00125484	0.748532	-0.417865	down	1.15652	0.000124965	0.615439	-0.700312	down	1.14844	0.000605149	1.51606	0.600326	up	1.08463	0.00324672	1.2465	0.317878	up	1.14201	0.000137593	2.02538	1.01819	up	-	-
607	Vanillylamine	Benzene and substituted derivatives	1.01541	0.00904121	0.289323	-1.78924	down	-	-	-	-	-	-	-	-	-	-	1.0532	0.00737163	0.398361	-1.32785	down	-	-	-	-	-	-	-	-	-	-	C16666	ko00996,ko01100,ko01110
608	Y-27632	Benzene and substituted derivatives	1.12692	0.000161945	0.172726	-2.53344	down	-	-	-	-	-	-	-	-	-	-	1.06669	0.0160875	0.896573	-0.157507	down	1.08484	0.000829923	5.19072	2.37594	up	-	-	-	-	-	-	-
609	alpha-hexylcinnamaldehyde	Benzene and substituted derivatives	-	-	-	-	-	1.1162	0.00596832	0.745428	-0.42386	down	1.10326	0.0168201	0.776988	-0.364036	down	-	-	-	-	-	-	-	-	-	-	1.00323	0.0231713	1.20227	0.26576	up	-	-
610	m-Cresol	Benzene and substituted derivatives	1.0755	0.00964517	0.869861	-0.201144	down	1.09558	0.00608336	0.813374	-0.29801	down	-	-	-	-	-	-	-	-	-	-	-	-	-	-	-	-	-	-	-	-	C01467	ko00623,ko01120,ko01220
611	p-Cresol	Benzene and substituted derivatives	1.16143	6.14095e-07	0.184938	-2.43488	down	1.16266	1.29692e-05	0.113862	-3.13465	down	1.04891	0.0275806	0.615674	-0.699762	down	1.16044	3.30579e-07	0.30581	-1.70929	down	1.11169	0.000531277	1.65358	0.725591	up	1.11586	0.00110183	2.6858	1.42535	up	C01468	ko00623,ko00633,ko01100,ko01120,ko01220
612	p-Cresol glucuronide	Benzene and substituted derivatives	-	-	-	-	-	1.02638	0.00687135	2.73147	1.44968	up	1.06657	0.0140222	1.42169	0.507609	up	1.1177	0.000817732	7.48687	2.90436	up	1.11513	0.00427669	3.89681	1.96229	up	1.13308	0.00455057	2.74097	1.45469	up	-	-
613	phenol	Benzene and substituted derivatives	1.10766	0.00832091	1.14477	0.195058	up	1.11439	0.004601	0.728614	-0.456773	down	1.14491	0.00380231	0.636472	-0.651831	down	1.15807	0.00111605	2.44207	1.2881	up	1.11977	0.00236211	2.13324	1.09304	up	1.14373	0.00024006	3.35166	1.74488	up	C15584	-
614	α-CEHC	Benzene and substituted derivatives	-	-	-	-	-	1.10396	7.99666e-06	0.0589646	-4.08401	down	1.10545	0.000136641	0.0570475	-4.13169	down	1.05295	0.0022987	0.185456	-2.43085	down	1.02156	0.000646602	0.179427	-2.47853	down	-	-	-	-	-	-	-
615	12-ketolithocholic acid	Bile acids	1.09077	0.00152266	11.1145	3.47438	up	1.09756	0.00048303	10.7627	3.42797	up	-	-	-	-	-	1.13164	0.00536491	49.9357	5.642	up	1.11329	0.0071615	4.49283	2.16762	up	1.13988	0.00764272	4.63971	2.21404	up	-	-
616	3-Epideoxycholic acid	Bile acids	1.16201	0.00123835	#DIV/0!	#DIV/0!	up	1.16933	0.00269472	#DIV/0!	#DIV/0!	up	1.16456	0.000839729	0.222083	-2.17083	down	1.16152	0.00154891	#DIV/0!	#DIV/0!	up	1.12017	0.00115038	0.250014	-1.99992	down	-	-	-	-	-	C20865	ko00121
617	7-ketolithocholic acid	Bile acids	1.09077	0.00152266	11.1145	3.47438	up	1.09756	0.00048303	10.7627	3.42797	up	-	-	-	-	-	1.13164	0.00536491	49.9357	5.642	up	1.11329	0.0071615	4.49283	2.16762	up	1.13988	0.00764272	4.63971	2.21404	up	-	-
618	7alpha-Hydroxy-3-oxo-4-cholestenoic acid	Bile acids	1.15303	0.000781399	0.579062	-0.788211	down	-	-	-	-	-	1.15329	0.0111404	2.19964	1.13726	up	1.04492	0.0205605	0.635724	-0.653528	down	-	-	-	-	-	1.08146	0.00382944	0.499106	-1.00258	down	-	-
619	Apocholic acid	Bile acids	1.09077	0.00152266	11.1145	3.47438	up	1.09756	0.00048303	10.7627	3.42797	up	-	-	-	-	-	1.13164	0.00536491	49.9357	5.642	up	1.11329	0.0071615	4.49283	2.16762	up	1.13988	0.00764272	4.63971	2.21404	up	-	-
620	Chenodeoxycholic Acid	Bile acids	1.16179	0.000775869	160.516	7.32657	up	1.1686	0.00295394	37.771	5.23921	up	1.16484	0.000229654	0.235311	-2.08736	down	1.15925	0.00828677	26.7549	4.74173	up	1.11706	0.000105366	0.166681	-2.58484	down	-	-	-	-	-	C02528	ko00121,ko01100
621	Cholic acid	Bile acids	1.16124	3.07835e-07	7.46916	2.90095	up	1.16574	0.00326648	5.06329	2.34007	up	1.13017	0.00852637	0.677893	-0.560871	down	1.15875	0.00529591	9.27448	3.21327	up	-	-	-	-	-	1.1062	0.0111591	1.83171	0.873192	up	C00695	ko00121,ko01100
622	Dehydrolithocholic acid	Bile acids	-	-	-	-	-	1.14199	0.0002264	4.13752	2.04877	up	1.05018	0.00825423	2.99756	1.58379	up	1.13503	0.000381178	4.21573	2.07578	up	1.01427	0.0093056	3.05422	1.61081	up	-	-	-	-	-	C03070	-
623	Deoxycholic acid	Bile acids	1.16121	0.00109527	41.0126	5.35799	up	1.16683	0.00580497	19.7085	4.30075	up	1.14219	0.000427877	0.480548	-1.05725	down	1.15735	0.00580468	10.3773	3.37536	up	1.11629	0.000218206	0.253028	-1.98263	down	1.09345	0.010597	0.526541	-0.925383	down	C04483	ko00121
624	Gamma-Mercholic Acid	Bile acids	1.16124	3.07835e-07	7.46916	2.90095	up	1.16574	0.00326648	5.06329	2.34007	up	1.13017	0.00852637	0.677893	-0.560871	down	1.15875	0.00529591	9.27448	3.21327	up	-	-	-	-	-	1.1062	0.0111591	1.83171	0.873192	up	C17649	ko00121
625	Hyodeoxycholic acid	Bile acids	1.16155	2.20912e-06	2.17465	1.12078	up	1.1284	0.0303964	1.75821	0.814107	up	-	-	-	-	-	1.15711	0.00526674	3.05388	1.61064	up	1.07852	0.0274858	1.40431	0.489861	up	1.09202	0.00323679	1.73693	0.796536	up	-	-
626	Murideoxycholic acid	Bile acids	1.1619	0.00133565	134.518	7.07166	up	1.16909	0.00228384	68.753	6.10335	up	1.15097	0.000749046	0.511105	-0.968309	down	1.16093	0.0029575	31.3456	4.97019	up	1.11908	0.000886227	0.233021	-2.10147	down	1.13046	0.00203984	0.455916	-1.13316	down	-	-
627	beta-Muricholic acid	Bile acids	1.043	0.0022282	5.81787	2.54049	up	1.12009	0.00169242	20.8567	4.38244	up	1.15632	0.00490161	3.58494	1.84195	up	1.12396	0.00319634	34.4924	5.10821	up	1.11717	0.00520806	5.9287	2.56771	up	1.07549	0.0115274	1.65378	0.725768	up	C17726	ko00121
628	(2R)-1-O-beta-D-Galactopyranosylglycerol	Carbohydrates and Its metabolites	1.13961	0.000162339	0.2977	-1.74807	down	1.1534	3.30858e-05	0.220558	-2.18077	down	-	-	-	-	-	-	-	-	-	-	1.10088	0.00265044	3.82414	1.93513	up	1.13179	0.0029423	5.16166	2.36783	up	C05401	ko00052,ko00561
629	1,5-Anhydro-D-Glucitol	Carbohydrates and Its metabolites	1.15963	0.00427105	0.164567	-2.60325	down	1.0812	0.00631633	0.552088	-0.85703	down	1.14733	0.0257163	3.35478	1.74622	up	1.11701	0.000617543	0.264485	-1.91874	down	-	-	-	-	-	-	-	-	-	-	C07326	-
630	1,6-anhydro-β-D-glucose	Carbohydrates and Its metabolites	1.16112	0.000116524	0.138227	-2.85489	down	1.16253	3.28509e-06	0.0914017	-3.45163	down	-	-	-	-	-	1.15608	5.29987e-06	0.246206	-2.02206	down	1.08474	0.0144264	1.78118	0.832832	up	1.10032	0.00201334	2.69367	1.42957	up	-	-
631	2,4-diacetamino-2,4,6-triphenoxy-D-mannopyranose	Carbohydrates and Its metabolites	-	-	-	-	-	1.1659	4.66474e-05	0.267264	-1.90366	down	1.16548	4.80891e-06	0.260808	-1.93894	down	1.14571	0.00198676	0.374089	-1.41855	down	1.10851	0.00126766	0.365053	-1.45382	down	-	-	-	-	-	C20424	ko00520,ko01100,ko01250
632	2-Deoxyribose 1-Phosphate	Carbohydrates and Its metabolites	1.09689	0.0481468	0.425864	-1.23154	down	1.10614	0.0470777	0.416795	-1.26259	down	-	-	-	-	-	1.15138	0.0215407	0.0963942	-3.37491	down	1.11575	0.00244643	0.22635	-2.14337	down	1.14105	0.00207721	0.231275	-2.11232	down	C00672	ko00030,ko00240,ko01100
633	2-Methyl-d-erythritol 2,4-cyclodiphosphate	Carbohydrates and Its metabolites	-	-	-	-	-	1.07228	0.00169995	5.32086	2.41166	up	1.15768	0.00492136	3.20229	1.6791	up	-	-	-	-	-	-	-	-	-	-	1.1173	0.00116688	0.239199	-2.06372	down	-	-
634	2-O-α-D-glucopyranosyl-L-ascorbic acid	Carbohydrates and Its metabolites	1.1432	0.000148655	0.144157	-2.79428	down	1.16831	0.000145794	8.05315	3.00955	up	1.16425	0.000197125	55.8636	5.80384	up	1.06868	0.0269606	1.439	0.525063	up	1.10948	0.00304164	9.98212	3.31935	up	1.14503	8.60663e-06	0.178687	-2.48449	down	C18339	-
635	3'-Sialyllactose	Carbohydrates and Its metabolites	1.06059	0.0113649	1.26252	0.336307	up	1.16683	0.00487171	12.5459	3.64915	up	1.16638	0.00514245	9.93721	3.31284	up	1.10638	0.00886542	0.699817	-0.51495	down	1.10976	0.000354134	0.554301	-0.851257	down	1.1471	0.00469723	0.0557804	-4.1641	down	-	-
636	6'-Sialyllactose	Carbohydrates and Its metabolites	1.06059	0.0113649	1.26252	0.336307	up	1.16683	0.00487171	12.5459	3.64915	up	1.16638	0.00514245	9.93721	3.31284	up	1.10638	0.00886542	0.699817	-0.51495	down	1.10976	0.000354134	0.554301	-0.851257	down	1.1471	0.00469723	0.0557804	-4.1641	down	-	-
637	Aldehydo-D-altrose	Carbohydrates and Its metabolites	1.15959	0.00188457	0.287002	-1.80087	down	1.10893	0.0213203	0.796326	-0.328569	down	1.16712	1.86664e-05	2.77464	1.4723	up	1.14613	0.000205218	1.66568	0.736107	up	1.12266	0.000518235	5.80371	2.53697	up	1.14546	0.000838415	2.0917	1.06468	up	-	-
638	D-(+)-sucrose	Carbohydrates and Its metabolites	1.14338	7.24202e-05	3.6521	1.86873	up	1.14659	0.000301954	3.43126	1.77874	up	-	-	-	-	-	-	-	-	-	-	1.0388	0.00178055	0.24874	-2.00729	down	1.05441	0.00142292	0.26475	-1.9173	down	C00089	ko00052,ko00500,ko01100,ko01110,ko02010,ko02060
639	D-Allose	Carbohydrates and Its metabolites	1.15959	0.00188457	0.287002	-1.80087	down	1.10893	0.0213203	0.796326	-0.328569	down	1.16712	1.86664e-05	2.77464	1.4723	up	1.14613	0.000205218	1.66568	0.736107	up	1.12266	0.000518235	5.80371	2.53697	up	1.14546	0.000838415	2.0917	1.06468	up	-	-
640	D-Arabinose	Carbohydrates and Its metabolites	1.15752	5.71922e-05	0.131042	-2.9319	down	-	-	-	-	-	1.16287	0.000553713	6.71376	2.74712	up	1.08877	0.0126923	1.23945	0.309697	up	1.11972	0.000647733	9.45838	3.24159	up	1.10624	0.00269396	1.4088	0.494472	up	-	-
641	D-Arabinose 5-phosphate	Carbohydrates and Its metabolites	1.15651	0.014953	17.6679	4.14306	up	1.1289	0.00188707	0.174666	-2.51733	down	1.16116	0.0136601	0.00988605	-6.66039	down	1.14696	0.00496029	0.20309	-2.29981	down	1.12047	0.0137216	0.0114948	-6.44287	down	-	-	-	-	-	C01112	ko00540,ko01100,ko01250
642	D-Arabitol	Carbohydrates and Its metabolites	-	-	-	-	-	-	-	-	-	-	1.07178	0.0095521	1.14997	0.201592	up	-	-	-	-	-	-	-	-	-	-	-	-	-	-	-	C01904	ko00040,ko01100
643	D-Fructose	Carbohydrates and Its metabolites	1.12568	0.036968	3.33526	1.7378	up	1.15574	0.00495913	2.02728	1.01954	up	-	-	-	-	-	1.14635	4.41644e-05	0.259963	-1.94362	down	1.1119	0.0217378	0.077944	-3.68142	down	1.14151	0.00135551	0.128233	-2.96316	down	C10906	-
644	D-Fructose 6-Phosphate-Disodium Salt	Carbohydrates and Its metabolites	1.16054	2.71812e-07	5.86073	2.55108	up	1.16672	0.00188037	6.12127	2.61383	up	-	-	-	-	-	1.0779	0.0182488	0.757471	-0.400738	down	1.12279	5.99632e-06	0.129245	-2.95182	down	1.14689	0.00208457	0.123744	-3.01457	down	-	-
645	D-Fructose-1,6-Biphosphate-Trisodium Salt	Carbohydrates and Its metabolites	1.08613	0.0219444	2.82106	1.49624	up	1.16503	0.000427558	42.7558	5.41805	up	1.16377	0.000160596	15.1559	3.92181	up	1.07517	0.00696034	2.33633	1.22425	up	-	-	-	-	-	1.14655	0.000383598	0.0546437	-4.1938	down	-	-
646	D-Galacturonic Acid	Carbohydrates and Its metabolites	1.12721	0.000719503	0.438676	-1.18877	down	-	-	-	-	-	1.09453	0.00518718	1.83892	0.87886	up	-	-	-	-	-	1.09379	0.000614749	2.35646	1.23662	up	1.00441	0.0233306	1.28143	0.35776	up	C00333	ko00040,ko00053,ko00520,ko01100,ko01240,ko01250,ko02010
647	D-Glucosamine 6-Phosphate	Carbohydrates and Its metabolites	1.11429	0.000551447	11.1816	3.48306	up	1.15381	0.0312356	144.378	7.17371	up	1.15767	0.0358894	12.9121	3.69065	up	-	-	-	-	-	1.08352	0.000507046	0.110201	-3.18179	down	1.13648	0.0313306	0.00853475	-6.87244	down	C00352	ko00250,ko00520,ko01100,ko01250,ko02060
648	D-Glucose	Carbohydrates and Its metabolites	1.15959	0.00188457	0.287002	-1.80087	down	1.10893	0.0213203	0.796326	-0.328569	down	1.16712	1.86664e-05	2.77464	1.4723	up	1.14613	0.000205218	1.66568	0.736107	up	1.12266	0.000518235	5.80371	2.53697	up	1.14546	0.000838415	2.0917	1.06468	up	C00031	ko00010,ko00030,ko00052,ko00500,ko00520,ko00521,ko00524,ko00901,ko01100,ko01110,ko02010,ko02020,ko02060,ko04113,ko05111
649	D-Glucose 6-Phosphate	Carbohydrates and Its metabolites	-	-	-	-	-	1.06441	0.0028227	4.53589	2.18139	up	-	-	-	-	-	-	-	-	-	-	-	-	-	-	-	1.14602	0.00504699	0.0984484	-3.34449	down	C00092	ko00500,ko00521,ko00524,ko00562,ko00998,ko01100,ko01110,ko02020,ko02060,ko05111
650	D-Maltopentaose	Carbohydrates and Its metabolites	1.13485	0.00032578	7.78138	2.96003	up	-	-	-	-	-	1.16851	0.00233519	0	#DIV/0!	down	-	-	-	-	-	1.08456	0.00200908	0.0193819	-5.68914	down	-	-	-	-	-	-	-
651	D-Mannitol	Carbohydrates and Its metabolites	1.12738	0.0175781	0.399125	-1.32509	down	1.11241	0.00628293	1.76396	0.818814	up	1.16298	5.75949e-05	4.41956	2.1439	up	-	-	-	-	-	1.10913	0.0015004	2.79128	1.48093	up	1.11891	0.000886889	0.631575	-0.662973	down	C00392	ko00051,ko01100,ko02010,ko02060
652	D-Mannose	Carbohydrates and Its metabolites	1.12568	0.036968	3.33526	1.7378	up	1.15574	0.00495913	2.02728	1.01954	up	-	-	-	-	-	1.14635	4.41644e-05	0.259963	-1.94362	down	1.1119	0.0217378	0.077944	-3.68142	down	1.14151	0.00135551	0.128233	-2.96316	down	C00159	ko00051,ko00052,ko00520,ko01100,ko01250,ko02010,ko02060
653	D-Mannose 6-phosphate	Carbohydrates and Its metabolites	-	-	-	-	-	1.06441	0.0028227	4.53589	2.18139	up	-	-	-	-	-	-	-	-	-	-	-	-	-	-	-	1.14602	0.00504699	0.0984484	-3.34449	down	C00275	ko00051,ko00520,ko00541,ko01100,ko01110,ko01240,ko01250,ko02060
654	D-Melezitose	Carbohydrates and Its metabolites	1.11253	4.63618e-05	0.0657164	-3.9276	down	1.16803	1.22133e-06	0.23884	-2.06588	down	1.00161	0.00822297	3.63441	1.86172	up	1.11034	0.0328065	1.69053	0.75748	up	1.08788	0.00528995	25.7247	4.68508	up	1.1441	0.00770651	7.0781	2.82336	up	C08243	-
655	D-Saccharic Acid 1,4-lactone (hydrate)	Carbohydrates and Its metabolites	-	-	-	-	-	-	-	-	-	-	-	-	-	-	-	1.15217	0.00659697	4.01513	2.00545	up	1.11018	0.00690636	3.14651	1.65375	up	1.13644	0.00753569	3.24066	1.69629	up	C21095	-
656	D-Sedoheptuiose 7-Phosphate	Carbohydrates and Its metabolites	1.16158	0.0282458	#DIV/0!	#DIV/0!	up	1.16922	0.0102296	#DIV/0!	#DIV/0!	up	-	-	-	-	-	-	-	-	-	-	1.12282	0.0282458	0	#DIV/0!	down	1.14839	0.0102296	0	#DIV/0!	down	C05382	ko00030,ko00540,ko00710,ko01100,ko01110,ko01120,ko01200,ko01230,ko01250
657	D-Sorbitol	Carbohydrates and Its metabolites	1.12738	0.0175781	0.399125	-1.32509	down	1.11241	0.00628293	1.76396	0.818814	up	1.16298	5.75949e-05	4.41956	2.1439	up	-	-	-	-	-	1.10913	0.0015004	2.79128	1.48093	up	1.11891	0.000886889	0.631575	-0.662973	down	C00794	ko00051,ko00052,ko01100,ko02010,ko02060
658	D-Talose	Carbohydrates and Its metabolites	1.15959	0.00188457	0.287002	-1.80087	down	1.10893	0.0213203	0.796326	-0.328569	down	1.16712	1.86664e-05	2.77464	1.4723	up	1.14613	0.000205218	1.66568	0.736107	up	1.12266	0.000518235	5.80371	2.53697	up	1.14546	0.000838415	2.0917	1.06468	up	-	-
659	D-Trehalose	Carbohydrates and Its metabolites	1.13562	0.0378701	0.16772	-2.57587	down	-	-	-	-	-	1.14014	0.0216246	3.14215	1.65175	up	1.12512	0.0424862	0.218573	-2.19381	down	-	-	-	-	-	1.1061	0.0283054	0.414747	-1.2697	down	C01083	ko00500,ko01100,ko01110,ko02010,ko02060
660	D-Xylose	Carbohydrates and Its metabolites	1.15752	5.71922e-05	0.131042	-2.9319	down	-	-	-	-	-	1.16287	0.000553713	6.71376	2.74712	up	1.08877	0.0126923	1.23945	0.309697	up	1.11972	0.000647733	9.45838	3.24159	up	1.10624	0.00269396	1.4088	0.494472	up	C00181	ko00040,ko00520,ko01100,ko02010
661	D-Xylulose 5-phosphate	Carbohydrates and Its metabolites	1.15651	0.014953	17.6679	4.14306	up	1.1289	0.00188707	0.174666	-2.51733	down	1.16116	0.0136601	0.00988605	-6.66039	down	1.14696	0.00496029	0.20309	-2.29981	down	1.12047	0.0137216	0.0114948	-6.44287	down	-	-	-	-	-	C00231	ko00030,ko00040,ko00053,ko00680,ko00710,ko01100,ko01110,ko01120,ko01200,ko01230
662	D-cellobiose	Carbohydrates and Its metabolites	1.15938	0.00237257	0.190415	-2.39278	down	1.16016	0.00450572	0.461492	-1.11562	down	1.16302	9.22384e-05	2.42361	1.27716	up	1.08904	0.00187593	0.35162	-1.50791	down	-	-	-	-	-	-	-	-	-	-	C06422	-
663	D-ribonate lithium salt	Carbohydrates and Its metabolites	1.10274	0.0283395	0.793547	-0.333612	down	1.16373	0.000695166	2.76506	1.46731	up	1.1668	0.00196011	3.48443	1.80092	up	-	-	-	-	-	-	-	-	-	-	-	-	-	-	-	C01685	-
664	Dextrin	Carbohydrates and Its metabolites	1.15417	2.34972e-05	0.374526	-1.41686	down	1.16603	2.07293e-05	0.207696	-2.26746	down	1.12951	0.00481597	0.554556	-0.850595	down	1.15733	0.000119193	0.511406	-0.96746	down	1.05154	0.00907383	1.36547	0.449402	up	1.13881	4.10478e-05	2.46228	1.3	up	C00721	ko00500,ko01100,ko01110
665	Dl-Threitol	Carbohydrates and Its metabolites	1.0897	0.00272331	0.365721	-1.45118	down	1.16239	0.00072078	4.23085	2.08095	up	1.15608	0.00070136	11.5685	3.53213	up	1.03945	0.0245481	0.672494	-0.572407	down	-	-	-	-	-	1.14379	0.00118609	0.15895	-2.65335	down	C16884	-
666	Dulcitol	Carbohydrates and Its metabolites	1.12738	0.0175781	0.399125	-1.32509	down	1.11241	0.00628293	1.76396	0.818814	up	1.16298	5.75949e-05	4.41956	2.1439	up	-	-	-	-	-	1.10913	0.0015004	2.79128	1.48093	up	1.11891	0.000886889	0.631575	-0.662973	down	C01697	ko00052,ko01100,ko02060
667	Erythrose	Carbohydrates and Its metabolites	1.07562	0.0394989	0.476329	-1.06997	down	1.13656	0.0265464	5.16817	2.36965	up	1.15724	0.0230267	10.85	3.43962	up	-	-	-	-	-	1.05827	0.0218742	2.02039	1.01464	up	1.12188	0.0271292	0.186212	-2.42499	down	C01796	-
668	GalactinolHydrate	Carbohydrates and Its metabolites	1.16104	2.75231e-06	0.235913	-2.08367	down	1.15415	0.00100939	0.589379	-0.762732	down	1.16186	0.00287675	2.49829	1.32094	up	1.15629	2.19846e-05	0.258363	-1.95253	down	-	-	-	-	-	1.12921	0.000604003	0.438365	-1.1898	down	C01235	ko00052,ko01100
669	Gluceptate	Carbohydrates and Its metabolites	-	-	-	-	-	1.13909	0.000179269	14.8751	3.89483	up	1.16406	0.00161865	50.4194	5.65591	up	-	-	-	-	-	-	-	-	-	-	1.13861	0.00127818	0.039925	-4.64657	down	-	-
670	Glycogen	Carbohydrates and Its metabolites	-	-	-	-	-	1.1611	0.00555628	0.163298	-2.61442	down	1.15899	0.0167641	0.0981675	-3.34861	down	1.15054	0.00652321	0.262285	-1.93079	down	1.11111	0.0189635	0.157674	-2.66498	down	1.0411	0.0121434	1.60618	0.68363	up	C00182	-
671	Isomaltotriose	Carbohydrates and Its metabolites	1.15417	2.34972e-05	0.374526	-1.41686	down	1.16603	2.07293e-05	0.207696	-2.26746	down	1.12951	0.00481597	0.554556	-0.850595	down	1.15733	0.000119193	0.511406	-0.96746	down	1.05154	0.00907383	1.36547	0.449402	up	1.13881	4.10478e-05	2.46228	1.3	up	C02160	ko02010
672	L-Erythrulose	Carbohydrates and Its metabolites	1.07562	0.0394989	0.476329	-1.06997	down	1.13656	0.0265464	5.16817	2.36965	up	1.15724	0.0230267	10.85	3.43962	up	-	-	-	-	-	1.05827	0.0218742	2.02039	1.01464	up	1.12188	0.0271292	0.186212	-2.42499	down	C02045	-
673	L-Glucaric acid	Carbohydrates and Its metabolites	-	-	-	-	-	1.14148	0.0227303	2.51463	1.33034	up	-	-	-	-	-	1.1585	0.000715985	3.36474	1.7505	up	1.02859	0.01302	1.93553	0.952731	up	-	-	-	-	-	-	-
674	L-Gulonolactone	Carbohydrates and Its metabolites	-	-	-	-	-	-	-	-	-	-	-	-	-	-	-	-	-	-	-	-	1.09802	0.00710713	1.28525	0.362051	up	-	-	-	-	-	C01040	ko00053,ko01100,ko01240
675	L-Gulose	Carbohydrates and Its metabolites	1.15959	0.00188457	0.287002	-1.80087	down	1.10893	0.0213203	0.796326	-0.328569	down	1.16712	1.86664e-05	2.77464	1.4723	up	1.14613	0.000205218	1.66568	0.736107	up	1.12266	0.000518235	5.80371	2.53697	up	1.14546	0.000838415	2.0917	1.06468	up	C15923	ko00053
676	L-Rhamnonic acid	Carbohydrates and Its metabolites	-	-	-	-	-	1.16568	0.00418052	3.27353	1.71085	up	1.13567	0.000332597	3.57252	1.83694	up	1.15631	0.00765429	4.04644	2.01665	up	1.09852	0.00238684	4.41603	2.14275	up	-	-	-	-	-	C01934	ko00051,ko01100,ko01120
677	L-Rhamnose	Carbohydrates and Its metabolites	1.15963	0.00427105	0.164567	-2.60325	down	1.0812	0.00631633	0.552088	-0.85703	down	1.14733	0.0257163	3.35478	1.74622	up	1.11701	0.000617543	0.264485	-1.91874	down	-	-	-	-	-	-	-	-	-	-	C00507	ko00051,ko01100,ko01120
678	L-lyxose	Carbohydrates and Its metabolites	1.15752	5.71922e-05	0.131042	-2.9319	down	-	-	-	-	-	1.16287	0.000553713	6.71376	2.74712	up	1.08877	0.0126923	1.23945	0.309697	up	1.11972	0.000647733	9.45838	3.24159	up	1.10624	0.00269396	1.4088	0.494472	up	-	-
679	Lactose	Carbohydrates and Its metabolites	1.13562	0.0378701	0.16772	-2.57587	down	-	-	-	-	-	1.14014	0.0216246	3.14215	1.65175	up	1.12512	0.0424862	0.218573	-2.19381	down	-	-	-	-	-	1.1061	0.0283054	0.414747	-1.2697	down	C00243	ko00052,ko01100,ko02010,ko02060
680	Lactulose	Carbohydrates and Its metabolites	1.13562	0.0378701	0.16772	-2.57587	down	-	-	-	-	-	1.14014	0.0216246	3.14215	1.65175	up	1.12512	0.0424862	0.218573	-2.19381	down	-	-	-	-	-	1.1061	0.0283054	0.414747	-1.2697	down	C07064	-
681	Maltitol	Carbohydrates and Its metabolites	-	-	-	-	-	-	-	-	-	-	-	-	-	-	-	1.14741	0.0173915	5.74113	2.52133	up	-	-	-	-	-	1.11956	0.0154043	4.92043	2.29879	up	D04845	-
682	Maltohexaose	Carbohydrates and Its metabolites	1.12998	0.0381712	5.25565	2.39387	up	-	-	-	-	-	1.12249	0.0353344	0.194848	-2.35958	down	1.15222	0.0115706	0.0657433	-3.92701	down	1.11771	0.0272704	0.0125091	-6.32088	down	1.1339	0.0356117	0.0641993	-3.9613	down	C01936	-
683	Maltose	Carbohydrates and Its metabolites	1.13562	0.0378701	0.16772	-2.57587	down	-	-	-	-	-	1.14014	0.0216246	3.14215	1.65175	up	1.12512	0.0424862	0.218573	-2.19381	down	-	-	-	-	-	1.1061	0.0283054	0.414747	-1.2697	down	C00208	ko00500,ko01100,ko01110,ko02010,ko02030,ko02060
684	Maltotriose	Carbohydrates and Its metabolites	1.11253	4.63618e-05	0.0657164	-3.9276	down	1.16803	1.22133e-06	0.23884	-2.06588	down	1.00161	0.00822297	3.63441	1.86172	up	1.11034	0.0328065	1.69053	0.75748	up	1.08788	0.00528995	25.7247	4.68508	up	1.1441	0.00770651	7.0781	2.82336	up	C01835	ko02010
685	Melibiose	Carbohydrates and Its metabolites	1.15568	0.000378073	3.30568	1.72495	up	1.1341	0.0191266	2.65209	1.40713	up	-	-	-	-	-	1.06155	0.00619011	0.37843	-1.4019	down	1.10255	0.000603868	0.114479	-3.12685	down	1.11722	0.00760852	0.142691	-2.80903	down	C05402	ko00052,ko01100,ko02010
686	Mucic Acid	Carbohydrates and Its metabolites	-	-	-	-	-	1.14148	0.0227303	2.51463	1.33034	up	-	-	-	-	-	1.1585	0.000715985	3.36474	1.7505	up	1.02859	0.01302	1.93553	0.952731	up	-	-	-	-	-	C00879	ko00053,ko01100
687	Myoinositol	Carbohydrates and Its metabolites	1.12568	0.036968	3.33526	1.7378	up	1.15574	0.00495913	2.02728	1.01954	up	-	-	-	-	-	1.14635	4.41644e-05	0.259963	-1.94362	down	1.1119	0.0217378	0.077944	-3.68142	down	1.14151	0.00135551	0.128233	-2.96316	down	-	-
688	N,N'-Diacetyl-Chitobiose	Carbohydrates and Its metabolites	-	-	-	-	-	1.15067	0.00125417	6.56307	2.71437	up	1.16656	0.00347738	16.5841	4.05173	up	-	-	-	-	-	1.1073	0.00912902	3.47782	1.79818	up	1.13927	0.00288441	0.209709	-2.25354	down	C01674	ko00520,ko01100,ko02010,ko02060
689	N-Acetyl-D-Glucosamine	Carbohydrates and Its metabolites	-	-	-	-	-	-	-	-	-	-	1.1143	0.0408607	1.80149	0.849193	up	1.11792	0.0421611	0.221924	-2.17186	down	1.06645	0.0111001	0.452082	-1.14534	down	1.11819	0.00876497	0.250948	-1.99454	down	C00140	ko00520,ko01100,ko01250,ko02010,ko02060
690	N-Acetylglucosamine 1-Phosphate	Carbohydrates and Its metabolites	1.15971	0.00443531	5.97691	2.5794	up	1.16752	0.00363082	6.33786	2.664	up	-	-	-	-	-	1.12225	0.00460359	0.389911	-1.35878	down	1.11746	0.00304722	0.0652363	-3.93818	down	1.14298	0.00248978	0.061521	-4.02278	down	C04256	-
691	N-Acetylmannosamine	Carbohydrates and Its metabolites	-	-	-	-	-	-	-	-	-	-	1.1143	0.0408607	1.80149	0.849193	up	1.11792	0.0421611	0.221924	-2.17186	down	1.06645	0.0111001	0.452082	-1.14534	down	1.11819	0.00876497	0.250948	-1.99454	down	C00645	ko00520,ko00541,ko01100,ko01250
692	N-acetyl-D-Lactosamine	Carbohydrates and Its metabolites	-	-	-	-	-	1.16854	0.00357285	39.4616	5.30238	up	1.16455	0.00349003	28.5983	4.83786	up	1.15686	0.00393269	4.28958	2.10084	up	1.09261	0.000741654	3.10871	1.63632	up	1.14587	0.00398168	0.108703	-3.20154	down	C00611	-
693	Raffinose	Carbohydrates and Its metabolites	1.11253	4.63618e-05	0.0657164	-3.9276	down	1.16803	1.22133e-06	0.23884	-2.06588	down	1.00161	0.00822297	3.63441	1.86172	up	1.11034	0.0328065	1.69053	0.75748	up	1.08788	0.00528995	25.7247	4.68508	up	1.1441	0.00770651	7.0781	2.82336	up	C00492	ko00052,ko01100,ko02010
694	Ribitol	Carbohydrates and Its metabolites	-	-	-	-	-	-	-	-	-	-	1.07178	0.0095521	1.14997	0.201592	up	-	-	-	-	-	-	-	-	-	-	-	-	-	-	-	C00474	ko00040,ko00740,ko01100
695	Ribose 1-phosphate	Carbohydrates and Its metabolites	1.15651	0.014953	17.6679	4.14306	up	1.1289	0.00188707	0.174666	-2.51733	down	1.16116	0.0136601	0.00988605	-6.66039	down	1.14696	0.00496029	0.20309	-2.29981	down	1.12047	0.0137216	0.0114948	-6.44287	down	-	-	-	-	-	C00620	ko00030,ko00230,ko01100
696	Ribulose-5-Phosphate	Carbohydrates and Its metabolites	1.15651	0.014953	17.6679	4.14306	up	1.1289	0.00188707	0.174666	-2.51733	down	1.16116	0.0136601	0.00988605	-6.66039	down	1.14696	0.00496029	0.20309	-2.29981	down	1.12047	0.0137216	0.0114948	-6.44287	down	-	-	-	-	-	C00117	ko00030,ko00230,ko00440,ko00710,ko00750,ko01100,ko01110,ko01120,ko01200,ko01230,ko01240
697	Sorbitol 6-phosphate	Carbohydrates and Its metabolites	1.14784	0.0024394	0.029179	-5.09893	down	1.14958	0.000851796	0.144093	-2.79492	down	1.08617	0.0381183	4.93826	2.304	up	1.11566	0.0205057	2.01322	1.0095	up	1.11297	0.00744267	68.9955	6.10843	up	1.13747	0.00742429	13.9716	3.80443	up	C01096	ko00051,ko01100,ko02060
698	Stachyose	Carbohydrates and Its metabolites	-	-	-	-	-	1.1611	0.00555628	0.163298	-2.61442	down	1.15899	0.0167641	0.0981675	-3.34861	down	1.15054	0.00652321	0.262285	-1.93079	down	1.11111	0.0189635	0.157674	-2.66498	down	1.0411	0.0121434	1.60618	0.68363	up	C01613	ko00052,ko01100
699	Sucrose 6′-monophosphate	Carbohydrates and Its metabolites	1.161	0.00222242	13.2387	3.72669	up	1.16907	0.00075679	37.567	5.23139	up	1.16332	0.000157906	2.83766	1.5047	up	-	-	-	-	-	1.12183	0.00208484	0.061208	-4.03014	down	1.14788	0.000738703	0.0215699	-5.53484	down	-	-
700	UDP-glucose	Carbohydrates and Its metabolites	1.15897	0.00368564	5.64511	2.497	up	1.16261	0.00606112	4.00235	2.00085	up	1.05727	0.0142831	0.708995	-0.496153	down	1.16156	0.00123257	0	#DIV/0!	down	1.1233	0.00277009	0	#DIV/0!	down	1.14847	0.0038803	0	#DIV/0!	down	C00029	ko00040,ko00052,ko00053,ko00500,ko00520,ko00524,ko00541,ko00561,ko01051,ko01100,ko01110,ko01240,ko01250
701	UDP-xylose	Carbohydrates and Its metabolites	1.14951	0.0454636	16.5879	4.05206	up	1.16722	0.00374254	0.00508219	-7.62034	down	1.16644	0.0405245	0.000306379	-11.6724	down	1.15743	0.00373268	0.00364595	-8.09949	down	1.12045	0.0405179	0.000219796	-12.1516	down	-	-	-	-	-	C00190	ko00520,ko01100,ko01250
702	alpha-D-Glucopyranoside,-beta-D-fructofuranosyl	Carbohydrates and Its metabolites	1.15568	0.000378073	3.30568	1.72495	up	1.1341	0.0191266	2.65209	1.40713	up	-	-	-	-	-	1.06155	0.00619011	0.37843	-1.4019	down	1.10255	0.000603868	0.114479	-3.12685	down	1.11722	0.00760852	0.142691	-2.80903	down	-	-
703	(24S)-24,25-dihydroxyvitamin D3	CoEnzyme and vitamins	-	-	-	-	-	-	-	-	-	-	-	-	-	-	-	1.13847	0.033321	#DIV/0!	#DIV/0!	up	-	-	-	-	-	-	-	-	-	-	-	-
704	4-Hydroxyretinoic Acid	CoEnzyme and vitamins	1.03009	0.0219051	1.39734	0.482682	up	1.11891	0.0187012	1.98045	0.985826	up	-	-	-	-	-	-	-	-	-	-	-	-	-	-	-	-	-	-	-	-	C16677	ko01100
705	Biocytin-(N'-Biotinyl-L-lysine)	CoEnzyme and vitamins	1.09033	0.00607227	0.861599	-0.214911	down	1.16751	1.70827e-05	0.179267	-2.47982	down	1.16641	0.000173226	0.208063	-2.2649	down	1.15865	0.000227765	0.593595	-0.75245	down	1.11281	0.00248394	0.688945	-0.537539	down	1.1451	2.93881e-06	3.31123	1.72737	up	C05552	ko00780,ko01100
706	Biotin	CoEnzyme and vitamins	1.12661	0.00197101	1.1753	0.233028	up	-	-	-	-	-	1.08843	0.0102727	0.890935	-0.166608	down	1.16117	0.000169279	5.42455	2.4395	up	1.123	0.000251049	4.61546	2.20647	up	1.148	0.000139501	5.18047	2.37308	up	C00120	ko00780,ko01100,ko01240,ko02010
707	D-Calcium Pantothenate	CoEnzyme and vitamins	1.13842	0.018231	0.23545	-2.08651	down	1.14095	0.0222833	0.305128	-1.71251	down	-	-	-	-	-	1.13367	0.0209256	0.286714	-1.80231	down	-	-	-	-	-	-	-	-	-	-	-	-
708	Dethiobiotin	CoEnzyme and vitamins	-	-	-	-	-	-	-	-	-	-	-	-	-	-	-	1.14757	0.00447279	3.2492	1.70009	up	1.115	0.00451556	4.24752	2.08662	up	1.14066	0.00659998	3.44942	1.78635	up	C01909	ko00780,ko01100,ko01240
709	Ethisterone	CoEnzyme and vitamins	1.15498	0.000544773	0.515636	-0.955575	down	1.14939	0.000265301	0.526477	-0.925558	down	-	-	-	-	-	1.13856	0.000275472	0.436753	-1.19511	down	-	-	-	-	-	-	-	-	-	-	C14487	-
710	Flavin Single Nucleotide(FMN)	CoEnzyme and vitamins	1.16014	0.00218859	3.13579	1.64883	up	1.12952	0.0114062	0.666872	-0.584518	down	1.16498	0.00052038	0.212665	-2.23335	down	1.16064	7.14161e-07	0.329693	-1.6008	down	1.12279	0.00123602	0.105139	-3.24963	down	1.1334	0.0101363	0.494388	-1.01628	down	C00061	ko00190,ko00740,ko00998,ko01057,ko01100,ko01110,ko01240
711	Folinic acid	CoEnzyme and vitamins	1.16154	0.00827361	0	#DIV/0!	down	1.16542	0.00802582	19.0682	4.25309	up	1.16842	0.00735118	#DIV/0!	#DIV/0!	up	-	-	-	-	-	-	-	-	-	-	-	-	-	-	-	C03479	ko00670,ko01100
712	L-Ascorbate	CoEnzyme and vitamins	1.15967	0.0111827	0.0274792	-5.18552	down	-	-	-	-	-	1.15995	0.034056	22.245	4.47541	up	1.15583	0.0107375	0.00682206	-7.19558	down	1.06506	0.00128231	0.248263	-2.01006	down	1.13953	0.0318882	0.0111604	-6.48547	down	C00072	ko00053,ko00480,ko01100,ko01110,ko01120,ko01240,ko02060
713	Medroxyprogesterone	CoEnzyme and vitamins	-	-	-	-	-	1.0275	0.0204056	1.34231	0.424715	up	-	-	-	-	-	-	-	-	-	-	-	-	-	-	-	-	-	-	-	-	C07119	-
714	Methyl-Nicotinate	CoEnzyme and vitamins	-	-	-	-	-	1.15938	2.0256e-05	7.92304	2.98605	up	1.13025	0.000398711	5.93232	2.5686	up	1.16016	0.0048879	544.114	9.08776	up	1.11943	0.00489144	407.401	8.67031	up	1.14772	0.00501354	68.6748	6.10171	up	D04991	-
715	N-Methylnicotinamide	CoEnzyme and vitamins	1.15998	0.00116685	0.114147	-3.13104	down	1.16838	0.00305903	18.0118	4.17087	up	1.16803	0.00279477	157.795	7.30191	up	1.1465	0.000109075	0.24881	-2.00688	down	1.07126	0.0351682	2.17974	1.12415	up	1.14667	0.00281802	0.0138137	-6.17776	down	-	-
716	Nicotinamide	CoEnzyme and vitamins	1.1533	0.00132168	2.11671	1.08182	up	1.09399	0.0113255	1.28716	0.364196	up	1.14551	0.00123473	0.608097	-0.717627	down	1.15477	0.000880091	0.00297887	-8.39102	down	1.11813	0.00114674	0.00140731	-9.47284	down	1.14233	0.00139198	0.00231429	-8.75522	down	C00153	ko00760,ko01100,ko01240
717	Nicotinic Acid	CoEnzyme and vitamins	1.06689	0.00969217	1.38858	0.473611	up	-	-	-	-	-	-	-	-	-	-	1.14914	0.00502438	0.330905	-1.59551	down	1.11838	0.00128109	0.238304	-2.06912	down	-	-	-	-	-	C00253	ko00760,ko01100,ko01110,ko01120,ko01240,ko05133
718	Orotic Acid	CoEnzyme and vitamins	1.09707	0.0198008	0.654123	-0.612366	down	1.16411	0.00672942	8.06779	3.01217	up	1.16569	0.00647827	12.3338	3.62454	up	1.09245	0.00783509	0.58449	-0.774751	down	-	-	-	-	-	1.14467	0.00620674	0.0724473	-3.78692	down	C00295	ko00240,ko01100,ko01240
719	Pantetheine	CoEnzyme and vitamins	1.14023	0.00530549	0.553638	-0.852984	down	1.14488	0.00248246	1.8646	0.898867	up	1.16336	0.00292131	3.3679	1.75185	up	1.13196	0.00220633	1.52932	0.612887	up	1.12042	1.10215e-05	2.7623	1.46587	up	1.0306	0.0490294	0.820184	-0.28598	down	C00831	ko00332,ko00770,ko01100,ko01110
720	Pantothenate	CoEnzyme and vitamins	1.16162	1.17645e-05	0.501144	-0.996703	down	1.1541	0.00340517	0.579186	-0.787902	down	-	-	-	-	-	1.13579	0.00679591	0.635989	-0.652927	down	1.03429	0.0445648	1.26907	0.343777	up	-	-	-	-	-	C00864	ko00410,ko00770,ko01100,ko01110,ko01240
721	Pyridoxine	CoEnzyme and vitamins	1.15996	0.00366489	0.181314	-2.46344	down	1.14678	0.00291407	0.486399	-1.03979	down	1.16184	0.00645777	2.68263	1.42365	up	-	-	-	-	-	-	-	-	-	-	-	-	-	-	-	C00314	ko00750,ko01100,ko01120,ko01240
722	Pyridoxine 5'-Phosphate	CoEnzyme and vitamins	-	-	-	-	-	-	-	-	-	-	1.00331	0.0340358	1.70188	0.767128	up	1.12163	0.00922054	1.55024	0.632489	up	1.06151	0.00258802	2.52575	1.33671	up	1.08247	0.00713022	1.48409	0.569582	up	C00627	ko00750,ko01100,ko01240
723	Riboflavin	CoEnzyme and vitamins	1.02542	0.0198674	1.12234	0.166513	up	1.14856	0.000414258	0.650316	-0.620787	down	1.15694	0.000111851	0.579427	-0.7873	down	1.16038	0.00132702	6.13687	2.6175	up	1.12218	0.00141121	5.46791	2.45099	up	1.14756	0.00118364	9.43675	3.23829	up	C00255	ko00740,ko01100,ko01110,ko01240,ko02010
724	Thiamine	CoEnzyme and vitamins	-	-	-	-	-	1.1652	0.00102979	10.8553	3.44033	up	1.16435	0.000906864	10.7507	3.42635	up	-	-	-	-	-	-	-	-	-	-	1.10691	8.15648e-05	0.122995	-3.02332	down	C00378	ko00730,ko01100,ko01240,ko02010,ko04122
725	Trigonelline	CoEnzyme and vitamins	1.12502	0.0453156	3.99944	1.9998	up	1.11368	0.00657541	1.63304	0.707556	up	-	-	-	-	-	1.10207	0.00346245	1.72224	0.784286	up	-	-	-	-	-	-	-	-	-	-	C01004	ko00760
726	(±)9-HpODE	FA	1.15516	0.000104605	0.252899	-1.98336	down	-	-	-	-	-	1.15627	0.00314363	3.45594	1.78908	up	-	-	-	-	-	1.09464	0.0307205	3.96045	1.98567	up	-	-	-	-	-	C14827	ko00591,ko01100
727	10-Hydroxystearic Acid	FA	1.14621	0.000182991	1.79885	0.847075	up	1.16649	0.00460944	8.81512	3.13998	up	1.16428	0.00575099	4.90042	2.2929	up	1.15742	0.00485101	6.2907	2.65322	up	1.11685	0.00682224	3.49707	1.80615	up	1.01665	0.023423	0.713626	-0.486759	down	-	-
728	12,13-EpOME	FA	1.03806	0.0182539	1.37406	0.458448	up	1.15572	0.0174797	6.36936	2.67115	up	1.15276	0.0207157	4.63542	2.2127	up	-	-	-	-	-	1.01522	0.014973	0.577969	-0.790935	down	1.13239	0.0156862	0.124685	-3.00364	down	C14826	ko00591,ko01100
729	13(R)-HODE	FA	1.09806	0.0222474	1.20933	0.27421	up	1.15957	0.000228572	0.462887	-1.11127	down	1.16068	0.000255103	0.382762	-1.38548	down	1.14805	0.000392595	0.319785	-1.64483	down	1.11278	7.75405e-05	0.264431	-1.91904	down	1.01295	0.0159941	0.690849	-0.533557	down	-	-
730	13-HOTrE	FA	-	-	-	-	-	1.15635	6.34691e-05	0.34202	-1.54785	down	1.15196	0.000268447	0.369538	-1.43621	down	1.15288	1.46242e-05	0.280649	-1.83316	down	1.11225	0.000309881	0.303229	-1.72152	down	-	-	-	-	-	-	-
731	13-oxoODE	FA	-	-	-	-	-	1.04837	0.0433338	1.1626	0.217353	up	-	-	-	-	-	-	-	-	-	-	-	-	-	-	-	1.0177	0.0196651	0.672062	-0.573334	down	C14765	ko00591
732	15(R)-17-phenyl trinor prostaglandin F2α	FA	-	-	-	-	-	1.14774	0.00102084	0.508416	-0.975918	down	1.15127	0.000230069	0.531713	-0.91128	down	1.15664	0.00289037	0.37129	-1.42938	down	1.12112	0.000255372	0.388304	-1.36474	down	1.0802	0.0246026	0.730289	-0.453462	down	-	-
733	15(S)-15-Methyl-PGD2	FA	-	-	-	-	-	1.13551	0.00688622	0.665027	-0.588515	down	-	-	-	-	-	1.11498	0.0029443	1.37443	0.458829	up	-	-	-	-	-	1.14365	7.75805e-05	2.06672	1.04734	up	-	-
734	16-Hydroxyhexadecanoic acid	FA	-	-	-	-	-	1.05389	0.0389808	4.67091	2.2237	up	-	-	-	-	-	-	-	-	-	-	-	-	-	-	-	1.09338	0.0497232	0.210037	-2.25129	down	C18218	ko00073,ko01100
735	2-Hexadecanoylthio-1-ethylphosphorylcholine	FA	-	-	-	-	-	1.07681	0.0226389	1.57271	0.653253	up	-	-	-	-	-	-	-	-	-	-	-	-	-	-	-	1.06953	0.0412228	0.671892	-0.5737	down	-	-
736	2-Hexyldecanoic acid	FA	-	-	-	-	-	-	-	-	-	-	1.09675	0.00513968	0.609939	-0.713264	down	-	-	-	-	-	-	-	-	-	-	-	-	-	-	-	-	-
737	2-Thio-PAF	FA	1.05438	0.0152828	0.413541	-1.2739	down	1.16392	0.00162056	10.0856	3.33423	up	1.16119	0.00175584	24.3885	4.60813	up	1.13565	0.000585472	2.91916	1.54555	up	1.10355	0.000440739	7.05893	2.81945	up	1.1416	0.002137	0.289437	-1.78868	down	-	-
738	2-hydroxyhexadecanoic acid	FA	-	-	-	-	-	1.05389	0.0389808	4.67091	2.2237	up	-	-	-	-	-	-	-	-	-	-	-	-	-	-	-	1.09338	0.0497232	0.210037	-2.25129	down	-	-
739	8,15-Dihete	FA	1.15055	0.0023299	2.37632	1.24873	up	1.16876	0.000369781	15.8247	3.9841	up	1.16695	0.000163066	6.65933	2.73538	up	1.16058	0.00162195	15.3799	3.94298	up	1.12124	0.00157558	6.47217	2.69425	up	-	-	-	-	-	-	-
740	8-iso Prostaglandin E1	FA	1.02253	0.0216253	1.21109	0.276311	up	1.00987	0.0319027	1.20909	0.273923	up	-	-	-	-	-	-	-	-	-	-	1.06061	0.00409081	0.696258	-0.522307	down	1.07841	0.00564289	0.697411	-0.519919	down	-	-
741	9(S)-HODE	FA	-	-	-	-	-	1.15229	0.00898988	5.20168	2.37898	up	1.13965	0.00684191	4.7683	2.25347	up	-	-	-	-	-	-	-	-	-	-	1.07645	0.00381011	0.20605	-2.27893	down	C14767	ko00591
742	9(S)-HOTrE	FA	-	-	-	-	-	1.15218	0.0103416	11.9523	3.57922	up	1.12406	0.00727299	8.86271	3.14775	up	1.1339	0.00264781	6.1644	2.62396	up	1.04603	0.00142598	4.57093	2.19249	up	1.07711	0.028862	0.515749	-0.955259	down	C16326	ko00592
743	9(S)-HpOTrE	FA	-	-	-	-	-	-	-	-	-	-	1.12484	0.00382204	0.469226	-1.09164	down	-	-	-	-	-	-	-	-	-	-	1.04181	0.0127512	1.58153	0.661319	up	-	-
744	9,10-DiHOME	FA	1.0562	0.0343171	0.915897	-0.126743	down	1.15039	0.000348339	0.527886	-0.921701	down	1.14644	0.00356469	0.57636	-0.794958	down	1.1469	6.81873e-05	0.277903	-1.84735	down	1.10778	0.0010943	0.303422	-1.7206	down	1.08209	0.00311414	0.526445	-0.925645	down	C14828	ko00591
745	9,10-EpOME	FA	-	-	-	-	-	1.1664	0.00442643	76.7411	6.26193	up	1.15607	0.00430632	78.0058	6.28551	up	1.14949	0.0237773	19.8288	4.30952	up	1.09432	0.0227445	20.1555	4.3331	up	1.11229	0.00171191	0.258385	-1.9524	down	-	-
746	9,10-Epoxy-18-hydroxyoctadecanoic acid	FA	1.03209	0.0173039	0.907935	-0.139338	down	1.14408	0.00107739	0.522627	-0.936146	down	1.1351	0.00226444	0.575621	-0.796808	down	1.152	1.90256e-05	0.270164	-1.88809	down	1.11272	3.63886e-05	0.297559	-1.74875	down	1.09338	0.00523424	0.516934	-0.951947	down	-	-
747	9,10-dihydroxystearic acid	FA	-	-	-	-	-	1.11978	0.00626659	0.690381	-0.534535	down	-	-	-	-	-	1.06463	0.0164603	0.378335	-1.40226	down	1.00928	0.0104719	0.38655	-1.37127	down	-	-	-	-	-	C19622	ko00073
748	9-oxoODE	FA	-	-	-	-	-	-	-	-	-	-	1.06346	0.0478303	1.39935	0.484759	up	-	-	-	-	-	-	-	-	-	-	1.04246	0.00991997	0.567212	-0.818041	down	C14766	ko00591
749	AA	FA	-	-	-	-	-	-	-	-	-	-	-	-	-	-	-	-	-	-	-	-	-	-	-	-	-	1.06818	0.0140973	1.98732	0.990828	up	C00219	ko00590,ko00591,ko01040,ko01100,ko05140,ko05146
750	Azelaoyl PAF	FA	1.1617	1.36461e-08	0.197573	-2.33954	down	1.15248	0.000447774	1.0723	0.10071	up	1.1683	7.45716e-08	5.42736	2.44025	up	1.0125	0.0467984	1.0363	0.0514455	up	1.12302	2.14182e-05	5.24516	2.39099	up	-	-	-	-	-	-	-
751	Carnitine C12:1-2OH	FA	-	-	-	-	-	-	-	-	-	-	-	-	-	-	-	1.08645	0.00135377	3.26451	1.70686	up	1.11768	0.00348169	27.2948	4.77056	up	1.03617	0.000470898	6.78961	2.76333	up	C02301	-
752	Carnitine C18-OH	FA	1.14848	0.0027136	0.468821	-1.09289	down	1.08896	0.02233	1.25702	0.330008	up	1.16531	1.59713e-05	2.68124	1.4229	up	1.14787	0.00043339	0.244887	-2.02981	down	1.06802	0.00291343	0.522346	-0.936924	down	1.1399	0.000112332	0.194815	-2.35982	down	-	-
753	Carnitine C26:1	FA	-	-	-	-	-	1.15121	0.00202514	0.565702	-0.821887	down	-	-	-	-	-	-	-	-	-	-	-	-	-	-	-	-	-	-	-	-	C02301	-
754	Carnitine C2:0	FA	1.16137	0.000520185	0.269388	-1.89224	down	1.05338	0.0277288	0.775049	-0.367641	down	1.16162	0.00830956	2.87707	1.5246	up	1.15177	0.00453341	1.98494	0.989098	up	1.12239	0.00211258	7.36834	2.88134	up	1.13621	0.000638957	2.56106	1.35674	up	C02571	-
755	Carnitine C3:0	FA	1.14515	0.00044504	0.204715	-2.28831	down	1.10027	0.0152241	0.628908	-0.669079	down	1.12339	0.00437033	3.07212	1.61923	up	1.15787	0.00481286	3.87688	1.9549	up	1.11799	0.00255006	18.938	4.24321	up	1.14169	0.00243625	6.16447	2.62398	up	C03017	-
756	Carnitine C3:1-2OH	FA	1.15991	0.00143006	2.94305	1.55731	up	1.16896	0.0007978	7.48297	2.90361	up	1.16491	0.00034954	2.54259	1.3463	up	-	-	-	-	-	1.09307	0.000771238	0.450156	-1.1515	down	1.14172	3.87159e-05	0.177047	-2.4978	down	C02301	-
757	Carnitine C4:0	FA	1.15993	0.0024435	4.89016	2.28988	up	1.15655	0.00025794	0.543156	-0.880562	down	1.16714	0.00207151	0.111071	-3.17044	down	1.1547	0.00549333	3.04233	1.60518	up	1.08073	0.00260215	0.622133	-0.684704	down	1.14527	0.0039173	5.60121	2.48574	up	-	-
758	Carnitine C4:DC	FA	1.14569	0.0018384	0.306496	-1.70606	down	1.1683	0.00135751	25.3091	4.66158	up	1.16761	0.00131809	82.5755	6.36764	up	1.14734	0.000854166	2.36153	1.23972	up	1.11848	0.00118876	7.70492	2.94578	up	1.1474	0.00142341	0.0933076	-3.42186	down	-	-
759	Carnitine C5-OH	FA	-	-	-	-	-	1.16077	0.00109877	25.5738	4.67659	up	1.1655	0.00150626	133.42	7.05983	up	1.04583	0.0167333	2.50494	1.32478	up	1.10916	0.0145622	13.0684	3.70801	up	1.14177	0.000878735	0.0979495	-3.35182	down	C02301	-
760	Carnitine C5:0	FA	1.08464	0.0260383	0.817045	-0.291512	down	-	-	-	-	-	-	-	-	-	-	1.14004	0.0152388	1.84581	0.884253	up	1.10618	0.006673	2.25913	1.17577	up	1.10365	0.00393113	1.91067	0.934077	up	-	-
761	Carnitine C5:1	FA	-	-	-	-	-	1.14368	0.00152714	0.357315	-1.48473	down	1.13872	0.00135453	0.387199	-1.36885	down	1.13985	0.00968015	1.57707	0.657251	up	1.1063	0.00625998	1.70897	0.773131	up	1.13559	0.000295176	4.41368	2.14198	up	-	-
762	Carnitine C6-2OH	FA	-	-	-	-	-	-	-	-	-	-	-	-	-	-	-	1.12613	0.00662129	2.75078	1.45984	up	1.10291	0.00542523	4.58095	2.19565	up	-	-	-	-	-	C02301	-
763	Carnitine C6:0	FA	-	-	-	-	-	-	-	-	-	-	-	-	-	-	-	1.15633	0.000812953	2.58453	1.3699	up	1.07966	0.000514598	3.40256	1.76662	up	1.1185	0.000440326	2.62745	1.39366	up	-	-
764	Carnitine C7-OH	FA	-	-	-	-	-	-	-	-	-	-	1.12357	0.0205747	1.66796	0.738088	up	1.11228	0.000267214	5.73153	2.51892	up	1.12124	0.00316065	6.90494	2.78763	up	1.1407	0.00207565	4.13974	2.04954	up	-	-
765	Carnitine C8:0	FA	-	-	-	-	-	1.12182	0.000468435	5.39417	2.4314	up	1.16612	0.000474219	6.67434	2.73862	up	1.14779	0.00329602	27.9012	4.80225	up	1.12222	0.00385325	34.5228	5.10948	up	1.14462	0.00529672	5.17247	2.37085	up	-	-
766	Carnitine isoC4:0	FA	1.15993	0.0024435	4.89016	2.28988	up	1.15655	0.00025794	0.543156	-0.880562	down	1.16714	0.00207151	0.111071	-3.17044	down	1.1547	0.00549333	3.04233	1.60518	up	1.08073	0.00260215	0.622133	-0.684704	down	1.14527	0.0039173	5.60121	2.48574	up	-	-
767	Carnitine-2-methyl-C4	FA	1.08464	0.0260383	0.817045	-0.291512	down	-	-	-	-	-	-	-	-	-	-	1.14004	0.0152388	1.84581	0.884253	up	1.10618	0.006673	2.25913	1.17577	up	1.10365	0.00393113	1.91067	0.934077	up	-	-
768	DL-Carnitine	FA	1.1618	0.000560803	8.29621	3.05245	up	1.1691	9.12002e-05	4.63416	2.21231	up	1.165	0.00118844	0.558587	-0.840145	down	1.08542	0.0157143	0.611695	-0.709114	down	1.12025	0.000186528	0.0737319	-3.76157	down	1.14354	7.79992e-07	0.131997	-2.92142	down	C00318	-
769	FAA(19:0)	FA	-	-	-	-	-	1.02587	0.0308021	0.828375	-0.271644	down	1.0885	0.0308838	0.620258	-0.68906	down	1.14571	0.00189394	0.764852	-0.386747	down	1.07953	0.0332436	0.572694	-0.804164	down	-	-	-	-	-	-	-
770	FFA(10:0)	FA	-	-	-	-	-	1.16646	0.00219814	45.0387	5.49309	up	1.16695	0.00227956	27.9642	4.80551	up	1.15748	0.0036055	28.8043	4.84821	up	1.1206	0.00381194	17.8844	4.16063	up	1.08667	0.00445852	0.639546	-0.644881	down	C01571	ko00061,ko01100
771	FFA(12:0)	FA	-	-	-	-	-	1.16094	0.0107433	9.11875	3.18884	up	1.13734	0.00855656	5.41143	2.43601	up	1.15851	0.00082405	13.8527	3.79209	up	1.10753	9.29663e-05	8.22074	3.03927	up	1.02727	0.0171659	1.51914	0.603258	up	C02679	ko00061,ko00333,ko01100,ko01110
772	FFA(12:1)	FA	-	-	-	-	-	-	-	-	-	-	-	-	-	-	-	1.12893	0.019911	0.590718	-0.759458	down	1.1191	3.20786e-05	0.600818	-0.734999	down	1.11936	0.0141661	0.616127	-0.698701	down	-	-
773	FFA(14:0)	FA	-	-	-	-	-	1.16501	4.88708e-05	9.21586	3.20412	up	1.16244	2.04227e-05	7.08822	2.82542	up	1.15627	0.00138132	8.92003	3.15705	up	1.11591	0.00111303	6.86069	2.77835	up	-	-	-	-	-	C06424	ko00061,ko01100
774	FFA(14:1)	FA	-	-	-	-	-	1.15338	0.000273958	101.189	6.66091	up	1.15902	0.000245885	63.7332	5.99397	up	1.13836	0.00305376	47.0181	5.55514	up	1.10839	0.00301181	29.614	4.88821	up	1.13432	0.000153863	0.464656	-1.10577	down	C08322	-
775	FFA(15:1)	FA	1.15597	6.55872e-05	1.7018	0.767058	up	1.1626	0.000612549	0.611426	-0.709749	down	1.16716	0.000170043	0.359283	-1.47681	down	1.15233	0.000144746	0.575151	-0.797987	down	1.12129	3.17117e-05	0.337967	-1.56504	down	-	-	-	-	-	-	-
776	FFA(16:1)	FA	1.15579	0.00501585	2.37901	1.25036	up	1.15519	0.046371	24.5324	4.61661	up	-	-	-	-	-	1.16066	0.00339804	19.1588	4.25993	up	1.12076	0.00371748	8.05325	3.00957	up	-	-	-	-	-	C08362	ko00061,ko01100
777	FFA(16:2)	FA	-	-	-	-	-	1.16651	0.0142655	41.7701	5.3844	up	1.06924	0.00981431	3.62015	1.85605	up	1.15561	0.00915346	8.8837	3.15116	up	-	-	-	-	-	1.12915	0.0196208	0.212681	-2.23324	down	-	-
778	FFA(16:4)	FA	-	-	-	-	-	-	-	-	-	-	1.06901	0.0100766	0.693622	-0.527779	down	-	-	-	-	-	-	-	-	-	-	1.06996	0.00618421	1.55132	0.633497	up	-	-
779	FFA(17:2)	FA	-	-	-	-	-	1.15851	0.00585443	6.81608	2.76894	up	1.15596	0.00503039	11.0632	3.46769	up	1.12892	0.00373187	2.47801	1.30918	up	1.0951	0.00245638	4.02206	2.00794	up	1.13537	0.0133154	0.363554	-1.45976	down	-	-
780	FFA(18:2)	FA	1.1453	0.000225849	0.640916	-0.641793	down	1.16552	0.00119444	2.29256	1.19696	up	1.16573	0.000648305	3.577	1.83875	up	1.07082	0.0348617	1.30847	0.387876	up	1.10686	0.00603476	2.04156	1.02967	up	1.12401	0.000454629	0.570745	-0.809082	down	C01595	ko00591,ko01040,ko01100
781	FFA(18:3)	FA	1.03913	0.0170735	0.64582	-0.630795	down	1.16476	0.000341068	5.54542	2.4713	up	1.16428	0.000461983	8.58663	3.10209	up	-	-	-	-	-	1.01435	0.046715	1.97447	0.981466	up	1.12948	5.38518e-05	0.229947	-2.12063	down	C06426	ko00591,ko01040,ko01100
782	FFA(18:4)	FA	1.1617	0.000847095	8.9872	3.16787	up	1.1464	0.0118309	1.62114	0.697009	up	1.16662	0.000395782	0.180383	-2.47086	down	-	-	-	-	-	1.04838	1.76403e-05	0.0407073	-4.61857	down	-	-	-	-	-	C16300	ko00592,ko01110
783	FFA(20:2)	FA	-	-	-	-	-	1.12919	0.00422168	1.53276	0.616131	up	-	-	-	-	-	1.1362	0.00265526	0.609089	-0.715275	down	-	-	-	-	-	1.14115	0.0023195	0.397381	-1.33141	down	C16525	ko01040
784	FFA(20:4)	FA	-	-	-	-	-	-	-	-	-	-	-	-	-	-	-	-	-	-	-	-	-	-	-	-	-	1.06818	0.0140973	1.98732	0.990828	up	-	-
785	FFA(22:5)	FA	-	-	-	-	-	1.14369	0.0136825	2.03572	1.02554	up	1.14544	0.0105181	2.20725	1.14225	up	-	-	-	-	-	-	-	-	-	-	-	-	-	-	-	-	-
786	N-(2-Hydroxyethyl)pentadecanamide	FA	-	-	-	-	-	1.14677	0.00840982	0.346758	-1.528	down	-	-	-	-	-	-	-	-	-	-	-	-	-	-	-	-	-	-	-	-	-	-
787	N-Arachidonic-acid-L-serine	FA	1.14939	0.000207287	59.6319	5.89801	up	1.14905	0.00228242	26.5382	4.73	up	1.15619	8.35381e-05	0.445034	-1.16801	down	1.13296	0.00321265	15.4695	3.95135	up	1.11701	1.42483e-05	0.259416	-1.94666	down	1.09031	0.00500114	0.582913	-0.778649	down	-	-
788	N-Arachidonoyl-L-Alanine	FA	1.15984	0.0135954	#DIV/0!	#DIV/0!	up	1.16929	0.000381021	#DIV/0!	#DIV/0!	up	-	-	-	-	-	1.16132	0.000917393	#DIV/0!	#DIV/0!	up	1.07647	0.0398184	0.438625	-1.18894	down	1.03469	0.0150597	0.860378	-0.216957	down	-	-
789	PE-NMe(16:1(9Z)/18:1(11Z))	FA	1.11158	0.00537099	0.666676	-0.584942	down	-	-	-	-	-	1.13423	0.0281048	2.65795	1.41031	up	-	-	-	-	-	1.08849	0.00160336	1.44866	0.534716	up	-	-	-	-	-	-	-
790	PGD2	FA	1.10607	0.00257323	0.555813	-0.847327	down	1.0113	0.0256532	0.778585	-0.361074	down	1.01	0.0225571	1.4008	0.486254	up	1.13991	0.0101314	2.35662	1.23672	up	1.11131	0.00554095	4.23994	2.08404	up	1.13439	0.00798007	3.02679	1.59779	up	C00696	ko00590,ko01100,ko05143
791	PGK1	FA	1.05457	0.0102315	0.603764	-0.727943	down	-	-	-	-	-	-	-	-	-	-	-	-	-	-	-	-	-	-	-	-	-	-	-	-	-	-	-
792	Pinolenic acid	FA	1.03913	0.0170735	0.64582	-0.630795	down	1.16476	0.000341068	5.54542	2.4713	up	1.16428	0.000461983	8.58663	3.10209	up	-	-	-	-	-	1.01435	0.046715	1.97447	0.981466	up	1.12948	5.38518e-05	0.229947	-2.12063	down	-	-
793	cis-EODA	FA	-	-	-	-	-	-	-	-	-	-	-	-	-	-	-	1.1559	0.000127641	0.171074	-2.54731	down	1.09505	0.0376371	0.220965	-2.17811	down	1.13456	0.0271638	0.123284	-3.01994	down	C19418	ko00073
794	methylcarbamyl PAF	FA	-	-	-	-	-	-	-	-	-	-	1.15871	0.00199557	1.51144	0.595921	up	-	-	-	-	-	-	-	-	-	-	-	-	-	-	-	-	-
795	n-Oleoylethanolamine	FA	1.11436	0.00648571	1.20477	0.268756	up	-	-	-	-	-	-	-	-	-	-	1.1563	0.000171359	0.38401	-1.38079	down	1.12081	2.35258e-06	0.318741	-1.64954	down	1.13354	0.0121261	0.326364	-1.61544	down	-	-
796	MG(0:0/i-18:0/0:0)	GL	-	-	-	-	-	1.16418	4.18415e-05	0.250279	-1.99839	down	-	-	-	-	-	-	-	-	-	-	-	-	-	-	-	1.12863	0.0134051	3.45195	1.78741	up	-	-
797	MG(15:0/0:0)	GL	1.1157	0.00419893	0.479056	-1.06173	down	1.15695	0.000120324	0.521065	-0.940466	down	-	-	-	-	-	1.15967	8.42262e-05	0.3607	-1.47113	down	-	-	-	-	-	1.10738	0.0117367	0.692237	-0.530662	down	-	-
798	MG(16:0/0:0/0:0)	GL	-	-	-	-	-	-	-	-	-	-	-	-	-	-	-	-	-	-	-	-	1.04146	0.0142893	0.58623	-0.770461	down	-	-	-	-	-	-	-
799	1-Octadecyl-2-acetyl-sn-glycero-3-phosphocholine	GP	-	-	-	-	-	1.12526	0.00809455	0.553235	-0.854036	down	-	-	-	-	-	-	-	-	-	-	-	-	-	-	-	1.10239	0.00895202	1.7911	0.840844	up	-	-
800	1-arachidonoyl-2-hydroxy-sn-glycero-3-phosphate	GP	-	-	-	-	-	-	-	-	-	-	1.12143	0.0127963	1.34608	0.428763	up	-	-	-	-	-	-	-	-	-	-	1.07225	0.0259047	0.80418	-0.314409	down	-	-
801	LPC(0:0/12:0)	GP	1.00199	0.0254869	0.396537	-1.33447	down	1.16811	0.00254104	6.72247	2.74899	up	1.14441	0.000786395	16.9529	4.08346	up	-	-	-	-	-	-	-	-	-	-	1.1353	0.00056541	0.161019	-2.63469	down	-	-
802	LPC(0:0/15:0)	GP	1.08461	0.00658936	1.12926	0.175373	up	1.16508	2.08487e-05	1.63596	0.71014	up	1.16457	1.66512e-05	1.44871	0.534767	up	-	-	-	-	-	1.05236	0.011647	0.822435	-0.282027	down	1.13981	0.000398928	0.567702	-0.816793	down	-	-
803	LPC(0:0/16:1)	GP	1.15153	0.000103864	0.189444	-2.40016	down	1.16796	0.00385145	14.7307	3.88075	up	1.16671	0.00345791	77.7575	6.28091	up	1.09829	0.0181236	1.46695	0.552818	up	1.11549	0.00253956	7.74346	2.95298	up	1.14558	0.00390378	0.0995847	-3.32793	down	-	-
804	LPC(0:0/17:0)	GP	1.12618	0.00137954	1.13802	0.186521	up	1.13005	0.00415041	1.11096	0.151802	up	-	-	-	-	-	1.15173	0.00010266	1.276	0.351628	up	1.08902	0.00141962	1.12125	0.165108	up	1.1323	0.00135659	1.14856	0.199826	up	C04230	ko00564
805	LPC(0:0/18:0)	GP	-	-	-	-	-	-	-	-	-	-	-	-	-	-	-	-	-	-	-	-	-	-	-	-	-	1.05866	0.0139484	1.4747	0.560417	up	-	-
806	LPC(0:0/18:1)	GP	1.13758	0.00024214	0.363546	-1.45979	down	1.16505	0.0106681	9.25279	3.20989	up	1.16477	0.00922339	25.4515	4.66968	up	1.14417	0.0120156	2.75016	1.45952	up	1.11455	0.00643704	7.56483	2.91931	up	1.1257	0.0133026	0.297225	-1.75037	down	-	-
807	LPC(0:0/18:2)	GP	-	-	-	-	-	1.12284	0.0314216	5.72542	2.51738	up	1.13925	0.0320138	6.43772	2.68655	up	-	-	-	-	-	-	-	-	-	-	1.12281	0.0288197	0.100086	-3.32069	down	-	-
808	LPC(0:0/18:3)	GP	-	-	-	-	-	1.16745	0.00123764	5.8239	2.54199	up	1.16395	0.000612192	5.37542	2.42638	up	-	-	-	-	-	-	-	-	-	-	1.1433	0.00051845	0.131436	-2.92756	down	-	-
809	LPC(0:0/19:0)	GP	-	-	-	-	-	1.16109	0.000354729	0.80337	-0.315863	down	1.15566	0.00072543	0.767906	-0.380999	down	-	-	-	-	-	-	-	-	-	-	1.13529	0.000493874	1.28787	0.364991	up	C04230	ko00564
810	LPC(0:0/20:0)	GP	-	-	-	-	-	-	-	-	-	-	1.12906	0.00861049	0.570896	-0.808701	down	-	-	-	-	-	1.05186	0.00998641	0.636427	-0.651934	down	-	-	-	-	-	C04230	ko00564
811	LPC(12:0/0:0)	GP	1.14208	0.000280358	0.532947	-0.907936	down	1.16569	0.0061318	5.99547	2.58387	up	1.16543	0.00507008	11.2497	3.49181	up	1.02754	0.0199544	1.11467	0.156614	up	1.11074	0.000209652	2.09152	1.06455	up	1.14449	0.00648122	0.185918	-2.42726	down	-	-
812	LPC(15:0/0:0)	GP	-	-	-	-	-	-	-	-	-	-	-	-	-	-	-	1.06834	0.0187	1.14212	0.19172	up	-	-	-	-	-	-	-	-	-	-	-	-
813	LPC(16:1/0:0)	GP	1.16099	6.08354e-05	0.173983	-2.52298	down	1.1687	0.00252392	15.2513	3.93086	up	1.16822	0.00226257	87.6596	6.45384	up	1.12507	0.0183386	1.54414	0.626802	up	1.1214	0.00328413	8.87524	3.14979	up	1.14626	0.00247296	0.101247	-3.30405	down	-	-
814	LPC(17:0/0:0)	GP	1.07748	0.0075326	1.27472	0.350179	up	-	-	-	-	-	1.03689	0.0302473	0.865172	-0.20894	down	1.13546	0.0057747	1.4292	0.51521	up	-	-	-	-	-	1.13434	0.00189406	1.29591	0.373971	up	C04230	ko00564
815	LPC(17:1/0:0)	GP	-	-	-	-	-	1.1609	8.18421e-05	14.0182	3.80923	up	1.13524	5.81328e-05	9.17961	3.19843	up	1.12046	0.000471162	3.32421	1.73301	up	-	-	-	-	-	1.14552	0.000149731	0.237135	-2.07622	down	C04230	ko00564
816	LPC(18:1/0:0)	GP	-	-	-	-	-	1.13772	0.00033483	12.3702	3.6288	up	1.1418	0.000979685	17.2458	4.10818	up	1.06789	0.00198059	4.00615	2.00222	up	1.05657	0.00123318	5.58514	2.48159	up	1.13544	0.00102243	0.323854	-1.62658	down	-	-
817	LPC(19:0/0:0)	GP	-	-	-	-	-	1.16065	0.000781974	0.732687	-0.448731	down	1.16027	0.00025779	0.717387	-0.479176	down	1.08604	0.0115018	0.937393	-0.0932734	down	1.07239	0.00351958	0.917819	-0.123719	down	1.13067	0.000437607	1.27939	0.355457	up	C04230	ko00564
818	LPC(19:1/0:0)	GP	1.13869	0.000564448	1.24373	0.314679	up	-	-	-	-	-	-	-	-	-	-	-	-	-	-	-	-	-	-	-	-	-	-	-	-	-	C04230	ko00564
819	LPC(20:0/0:0)	GP	-	-	-	-	-	1.02301	0.0133919	0.479772	-1.05958	down	1.02765	0.0405615	0.422505	-1.24296	down	-	-	-	-	-	-	-	-	-	-	-	-	-	-	-	C04230	ko00564
820	LPC(26:4)	GP	-	-	-	-	-	-	-	-	-	-	-	-	-	-	-	-	-	-	-	-	1.06981	0.00981	0.458551	-1.12485	down	-	-	-	-	-	-	-
821	LPC(O-14:0)	GP	1.16164	0.000418289	268.26	8.06749	up	-	-	-	-	-	1.16836	0.000417669	0.0029007	-8.42938	down	1.04946	0.00416651	0.396785	-1.33357	down	1.12093	0.000416092	0.0014791	-9.40106	down	-	-	-	-	-	C04230	ko00564
822	LPC(O-16:0)	GP	1.16162	0.00137744	12.2921	3.61966	up	1.1679	6.03839e-06	0.0963063	-3.37623	down	1.16831	0.00118716	0.00783483	-6.99588	down	1.16104	8.20918e-05	0.058276	-4.10095	down	1.12315	0.00118176	0.00474094	-7.72061	down	1.10426	0.0139645	0.605111	-0.724727	down	C13903	-
823	LPC(O-16:1)	GP	1.15965	0.00068883	14.532	3.86116	up	-	-	-	-	-	1.16775	0.000930052	0.0718255	-3.79936	down	1.14494	0.00985196	0.253708	-1.97876	down	1.12239	0.00089541	0.0174586	-5.83992	down	1.13904	0.000621596	0.243069	-2.04056	down	-	-
824	LPC(O-18:1)	GP	1.15059	0.00192907	31.2462	4.96561	up	-	-	-	-	-	1.16331	0.00230982	0.0170976	-5.87007	down	-	-	-	-	-	1.12304	0.00244132	0.025999	-5.2654	down	-	-	-	-	-	-	-
825	LPC(O-18:2)	GP	1.15809	0.00025223	78.979	6.3034	up	-	-	-	-	-	1.16582	0.000225302	0.0207089	-5.59361	down	-	-	-	-	-	1.10992	0.000261254	0.00444046	-7.81507	down	1.01469	0.0142075	0.214423	-2.22147	down	C04230	ko00564
826	LPC(O-20:0)	GP	-	-	-	-	-	1.16218	0.000606306	0.639312	-0.645409	down	1.15452	0.00205427	0.594192	-0.750998	down	1.12844	0.00398264	0.877879	-0.187906	down	1.05706	0.0201412	0.815923	-0.293495	down	1.12931	0.000400329	1.37316	0.457503	up	C04230	ko00564
827	LPC(O-20:2)	GP	1.13585	0.00286255	1.31777	0.398094	up	1.15929	0.000100142	0.621435	-0.686324	down	1.16309	0.000291103	0.471582	-1.08442	down	-	-	-	-	-	1.08609	0.00136364	0.716598	-0.480763	down	1.12184	0.00378109	1.51956	0.603655	up	C04230	ko00564
828	LPC(O-22:2)	GP	-	-	-	-	-	-	-	-	-	-	1.15993	0.00178271	0.452393	-1.14435	down	-	-	-	-	-	1.08967	0.00732189	0.698685	-0.517286	down	1.12891	0.000351825	1.54442	0.627065	up	C04230	ko00564
829	LPE(0:0/16:0)	GP	-	-	-	-	-	-	-	-	-	-	1.07252	0.0104945	0.751661	-0.411845	down	-	-	-	-	-	-	-	-	-	-	1.09485	0.0381416	2.54123	1.34553	up	-	-
830	LPE(0:0/16:1)	GP	1.15239	0.000178164	0.41166	-1.28047	down	1.16876	0.000780794	9.28443	3.21481	up	1.1678	0.000734161	22.5536	4.49529	up	1.15153	0.0019481	2.00063	1.00045	up	1.12009	0.00113382	4.8599	2.28093	up	1.14649	0.000517339	0.215482	-2.21436	down	-	-
831	LPE(0:0/18:1)	GP	-	-	-	-	-	1.15414	0.00387768	4.79248	2.26077	up	1.12794	0.00193138	8.65936	3.11426	up	1.14561	0.00371339	4.55876	2.18864	up	1.08307	0.0017535	8.23705	3.04213	up	-	-	-	-	-	-	-
832	LPE(0:0/18:2)	GP	-	-	-	-	-	1.05747	0.0148941	1.89334	0.920934	up	1.02656	0.0242169	1.90005	0.926038	up	-	-	-	-	-	-	-	-	-	-	1.11955	0.000266687	0.296453	-1.75413	down	-	-
833	LPE(16:0/0:0)	GP	-	-	-	-	-	-	-	-	-	-	-	-	-	-	-	1.03516	0.0105364	2.38132	1.25176	up	1.07701	0.00803098	2.49273	1.31773	up	1.07038	0.00684821	2.38681	1.25509	up	-	-
834	LPE(16:1/0:0)	GP	1.12507	0.00402143	0.303933	-1.71817	down	1.16494	0.00309618	8.22978	3.04085	up	1.16398	0.00301107	27.0776	4.75903	up	1.12734	0.00163158	2.08876	1.06264	up	1.11143	0.00129704	6.87241	2.78082	up	1.14143	0.00368602	0.253805	-1.97821	down	-	-
835	LPE(18:1/0:0)	GP	1.00903	0.0251167	0.547856	-0.868132	down	1.15978	0.0134476	4.99385	2.32015	up	1.14972	0.0092655	9.11526	3.18828	up	1.14226	0.02375	4.23986	2.08402	up	1.09915	0.0164605	7.73901	2.95215	up	-	-	-	-	-	-	-
836	LPE(18:2/0:0)	GP	-	-	-	-	-	1.12894	0.00639735	1.82926	0.871258	up	1.14091	0.00788334	1.9402	0.956206	up	1.05635	0.0123356	0.670528	-0.576631	down	1.00749	0.0133927	0.711195	-0.491682	down	1.12831	0.00320372	0.366557	-1.44789	down	-	-
837	LPE(P-16:0)	GP	1.15872	0.00474805	4.57625	2.19417	up	1.14268	0.000238711	0.0122933	-6.34599	down	1.15322	0.00304856	0.00268632	-8.54015	down	1.15879	0.000370789	0.0127414	-6.29433	down	1.12172	0.00305492	0.00278425	-8.4885	down	-	-	-	-	-	-	-
838	LPE(P-17:0)	GP	1.15278	7.15569e-05	0.105634	-3.24286	down	1.12706	0.000228331	0.0537564	-4.21742	down	-	-	-	-	-	1.1561	3.60245e-07	0.0609032	-4.03734	down	-	-	-	-	-	-	-	-	-	-	-	-
839	PC(O-1:0/O-16:0)	GP	-	-	-	-	-	-	-	-	-	-	1.05428	0.0142823	1.49343	0.57863	up	-	-	-	-	-	1.08953	0.00282785	2.17284	1.11958	up	1.04913	0.0148232	1.45493	0.540954	up	-	-
840	Phosphatidylethanolamine lyso alkenyl 18:3	GP	1.12693	0.0014019	0.701713	-0.511048	down	1.16462	0.00261639	3.0077	1.58866	up	1.1654	0.00206645	4.28623	2.09971	up	1.15785	3.83023e-05	2.32487	1.21715	up	1.12085	2.78011e-05	3.31314	1.7282	up	1.08609	0.022238	0.772972	-0.371511	down	-	-
841	(±)-Anabasine	Heterocyclic compounds	-	-	-	-	-	1.10784	0.0315243	3.10036	1.63244	up	-	-	-	-	-	-	-	-	-	-	-	-	-	-	-	-	-	-	-	-	C06180	ko01110
842	1,4-Dihydro-1-Methyl-4-Oxo-3-Pyridinecarboxamide	Heterocyclic compounds	-	-	-	-	-	-	-	-	-	-	-	-	-	-	-	1.00241	0.0350672	1.47822	0.563859	up	1.04823	0.0327207	1.61966	0.695689	up	-	-	-	-	-	C05843	ko00760,ko01100
843	1-Acetylpyrrolidine-2-carboxylic acid	Heterocyclic compounds	1.16154	0.000602522	4.6437	2.21527	up	1.13817	0.00107039	1.12524	0.170236	up	1.16811	0.000661387	0.242316	-2.04504	down	-	-	-	-	-	1.01261	0.00768861	0.290519	-1.7833	down	-	-	-	-	-	-	-
844	1-acetylindole	Heterocyclic compounds	1.15452	5.7579e-05	1.44871	0.53477	up	-	-	-	-	-	1.1285	0.00741977	0.655819	-0.60863	down	1.08436	0.0114835	0.778772	-0.360728	down	1.11104	0.000610021	0.537562	-0.895498	down	-	-	-	-	-	-	-
845	1-pyrroline-4-hydroxy-2-carboxylate	Heterocyclic compounds	1.09739	0.00438994	1.61553	0.692008	up	1.1176	0.0162512	0.58452	-0.774676	down	1.15863	0.00269143	0.361813	-1.46668	down	1.13129	0.00414518	1.80963	0.855695	up	-	-	-	-	-	1.14434	6.9565e-06	3.09593	1.63037	up	C04282	ko00470,ko01100
846	10-Formyl-Thf	Heterocyclic compounds	1.16154	0.00827361	0	#DIV/0!	down	1.16542	0.00802582	19.0682	4.25309	up	1.16842	0.00735118	#DIV/0!	#DIV/0!	up	-	-	-	-	-	-	-	-	-	-	-	-	-	-	-	C00234	ko00670,ko00720,ko00970,ko01100,ko01120,ko01200,ko01240
847	2,4-Dihydroxypteridine	Heterocyclic compounds	1.08537	0.00652879	2.16753	1.11605	up	1.13969	0.0361171	0.330867	-1.59567	down	1.16443	0.00834896	0.152647	-2.71172	down	-	-	-	-	-	1.07186	0.00240104	0.250357	-1.99794	down	-	-	-	-	-	C03212	-
848	2,5-Dimethyl-2,3-dihydrofuran-3-one	Heterocyclic compounds	-	-	-	-	-	1.16464	0.000131162	0.442686	-1.17564	down	1.14724	0.0170391	0.383312	-1.38341	down	1.15844	2.34226e-05	0.327	-1.61264	down	1.11141	0.0129851	0.283142	-1.8204	down	1.083	0.00514669	0.738673	-0.436993	down	D90227	-
849	2,5-Dimethyl-pyrazine	Heterocyclic compounds	-	-	-	-	-	1.13411	0.00560352	9.50762	3.24908	up	1.16357	0.00815185	12.3227	3.62325	up	1.08999	0.00113046	4.40197	2.13815	up	1.11531	0.0052038	5.70535	2.51232	up	1.10307	0.0150658	0.462994	-1.11093	down	-	-
850	2,8-Quinolinediol	Heterocyclic compounds	-	-	-	-	-	-	-	-	-	-	1.10686	0.00360468	1.58651	0.665859	up	-	-	-	-	-	-	-	-	-	-	-	-	-	-	-	C06342	-
851	2-Acetyl-5-tetrahydroxybutyl Imidazole	Heterocyclic compounds	1.03672	0.0101724	0.45046	-1.15053	down	-	-	-	-	-	1.05134	0.00484734	2.38151	1.25188	up	1.1552	0.00684758	4.89141	2.29025	up	1.10544	0.00391876	10.8587	3.44078	up	1.13883	0.0060061	4.55958	2.1889	up	-	-
852	2-Ethyl-4-hydroxy-5-methyl-3(2H)-furanone	Heterocyclic compounds	1.10328	0.000156795	0.135014	-2.88882	down	1.01423	0.0269383	0.717017	-0.479921	down	1.08429	0.00290913	5.31067	2.4089	up	1.07142	0.00872966	0.699748	-0.515093	down	1.04157	0.000689465	5.18277	2.37372	up	-	-	-	-	-	-	-
853	2-Methyl-1-Pyrroline	Heterocyclic compounds	1.16189	0.000225984	25.0112	4.6445	up	1.14473	0.024562	2.62356	1.39153	up	1.16436	2.96723e-06	0.104895	-3.25298	down	1.14794	0.0094406	2.28731	1.19365	up	1.12198	5.25274e-05	0.0914514	-3.45085	down	-	-	-	-	-	C20808	-
854	2-O-Methylcytosine	Heterocyclic compounds	-	-	-	-	-	1.13748	0.00842313	4.45662	2.15595	up	-	-	-	-	-	1.09168	0.00628398	2.6438	1.40261	up	-	-	-	-	-	1.0304	0.0315662	0.593229	-0.753338	down	-	-
855	2-Picolinic Acid	Heterocyclic compounds	-	-	-	-	-	1.15479	0.00187838	41.8629	5.3876	up	1.16064	0.00177944	15.8904	3.99008	up	1.14475	0.00252146	32.6193	5.02765	up	1.11418	0.00241687	12.3817	3.63014	up	-	-	-	-	-	C10164	ko00380,ko01100
856	2-Pyrrolidinone	Heterocyclic compounds	1.14053	0.00113344	0.468632	-1.09347	down	1.14396	0.000440815	0.366136	-1.44955	down	-	-	-	-	-	1.09406	0.029795	1.66672	0.737008	up	1.10985	0.0102513	3.55655	1.83048	up	1.13265	0.00732245	4.55218	2.18656	up	-	-
857	2-pyrimidine acetic acid	Heterocyclic compounds	-	-	-	-	-	-	-	-	-	-	-	-	-	-	-	1.16111	0.000222195	5.37458	2.42615	up	1.08185	0.000779583	7.5766	2.92155	up	1.12231	0.000279656	6.69212	2.74246	up	-	-
858	2-pyrimidine-methanol	Heterocyclic compounds	1.12114	0.00368871	0.184435	-2.43882	down	-	-	-	-	-	1.12461	0.00307874	4.58046	2.19549	up	1.14236	0.0191751	0.409553	-1.28788	down	-	-	-	-	-	1.14724	1.06669e-06	0.484795	-1.04455	down	-	-
859	3,5,6-Trichloro-2-pyridinol	Heterocyclic compounds	-	-	-	-	-	1.11649	0.0032411	0.557798	-0.842186	down	-	-	-	-	-	-	-	-	-	-	-	-	-	-	-	-	-	-	-	-	C22282	-
860	3-Amino-2-piperidinone	Heterocyclic compounds	1.11267	0.0198659	0.754816	-0.405804	down	1.14834	0.0136173	0.66238	-0.594269	down	1.14141	0.0116109	0.877539	-0.188465	down	-	-	-	-	-	-	-	-	-	-	-	-	-	-	-	-	-
861	3-Hydroxy-2-methyl-4H-pyran-4-one	Heterocyclic compounds	1.16123	0.00021288	0.12317	-3.02128	down	1.12359	0.00351472	0.715448	-0.483081	down	1.16611	0.00242353	5.80862	2.53819	up	1.03718	0.0281983	0.794343	-0.332166	down	1.1205	0.00387524	6.44916	2.68911	up	-	-	-	-	-	C11918	ko00523,ko01110
862	3-Indolebutyric Acid	Heterocyclic compounds	-	-	-	-	-	1.13939	0.00696735	0.723446	-0.467042	down	1.11461	0.00445608	0.714484	-0.485027	down	1.13794	0.00424155	0.514655	-0.958323	down	1.09527	0.000659686	0.508279	-0.976307	down	1.0465	0.0115144	0.711394	-0.49128	down	C11284	-
863	3-Methyloxindole	Heterocyclic compounds	-	-	-	-	-	-	-	-	-	-	1.10112	0.0466966	0.198656	-2.33166	down	-	-	-	-	-	-	-	-	-	-	1.01646	0.0142493	2.28043	1.18931	up	C02366	-
864	3-pyrimidin-2-yl-propionic acid	Heterocyclic compounds	-	-	-	-	-	1.11048	0.00378483	1.52971	0.613263	up	-	-	-	-	-	-	-	-	-	-	-	-	-	-	-	-	-	-	-	-	-	-
865	4-Amino-5-hydroxymethyl-2-methylpyrimidine	Heterocyclic compounds	-	-	-	-	-	-	-	-	-	-	-	-	-	-	-	1.09422	0.0198149	1.94658	0.960945	up	1.01016	0.00235089	6.53514	2.70822	up	1.11294	0.00953124	2.9669	1.56896	up	C01279	ko00730,ko01100,ko01240,ko02010
866	4-Aminomethylpyrimidine	Heterocyclic compounds	1.13207	9.33063e-05	23.195	4.53574	up	-	-	-	-	-	1.1676	0.00119093	0.128466	-2.96054	down	-	-	-	-	-	1.12269	0.00120068	0.0996589	-3.32686	down	1.09098	0.00596574	0.775759	-0.366319	down	-	-
867	4-Hydroxy-4-(pyridin-2-yl)butan-2-one	Heterocyclic compounds	1.10443	0.00740166	1.20089	0.264102	up	1.15613	0.0027625	1.26313	0.337007	up	-	-	-	-	-	1.14451	0.000307701	1.28452	0.361227	up	-	-	-	-	-	-	-	-	-	-	-	-
868	4-Pyridoxic Acid	Heterocyclic compounds	1.15398	0.00197357	0.289766	-1.78704	down	-	-	-	-	-	1.14261	0.0159954	2.5291	1.33863	up	1.14201	0.00409002	2.1211	1.08482	up	1.11992	0.00315292	7.32007	2.87186	up	1.12989	0.00125038	2.89433	1.53323	up	C00847	ko00750,ko01100,ko01120
869	5,6-Dihydroxyindole-2-Carboxylic Acid	Heterocyclic compounds	1.0398	0.0141281	1.45759	0.543586	up	-	-	-	-	-	-	-	-	-	-	1.15165	0.00141339	4.06611	2.02365	up	1.11205	0.00234298	2.78961	1.48006	up	1.09982	0.00045422	4.38011	2.13097	up	C04185	ko00350,ko01100
870	5-Aminoimidazole-4-carboxamide	Heterocyclic compounds	-	-	-	-	-	-	-	-	-	-	1.03727	0.0114866	0.551066	-0.859704	down	-	-	-	-	-	1.00233	0.00444363	0.292597	-1.77301	down	-	-	-	-	-	C04051	ko00230,ko01100
871	5-Hydroxyindolepyruvate	Heterocyclic compounds	-	-	-	-	-	-	-	-	-	-	-	-	-	-	-	-	-	-	-	-	1.00588	0.0178946	1.38844	0.473466	up	1.03791	0.0238535	1.17781	0.236107	up	C05646	ko00380,ko01100
872	5-Hydroxytryptophol	Heterocyclic compounds	-	-	-	-	-	-	-	-	-	-	-	-	-	-	-	-	-	-	-	-	1.02537	0.00602686	0.358148	-1.48137	down	-	-	-	-	-	-	-
873	5-hydroxyindole acetaldehyde	Heterocyclic compounds	1.16176	0.00015502	0.439257	-1.18686	down	1.16886	4.3282e-07	0.22405	-2.15811	down	1.16608	0.000490881	0.510067	-0.971243	down	1.08812	0.0185373	0.861212	-0.21556	down	1.11959	0.00293884	1.96061	0.971304	up	1.14662	0.000788825	3.84384	1.94255	up	C05634	ko00380,ko01100
874	6-Methylnicotinamide	Heterocyclic compounds	-	-	-	-	-	-	-	-	-	-	1.16077	0.000739279	0.241775	-2.04827	down	-	-	-	-	-	1.09227	0.000365393	0.349092	-1.51832	down	-	-	-	-	-	-	-
875	Aminopterin	Heterocyclic compounds	-	-	-	-	-	-	-	-	-	-	-	-	-	-	-	1.14249	0.000375697	11.752	3.55484	up	1.10714	0.000786546	13.3362	3.73727	up	1.12566	0.000286944	7.79425	2.96241	up	D02527	-
876	Ammelide	Heterocyclic compounds	1.14555	3.44477e-05	4.68708	2.22869	up	-	-	-	-	-	1.16099	8.47046e-05	0.233056	-2.10125	down	1.09473	0.0128373	0.216883	-2.20501	down	1.10942	0.000142107	0.0462726	-4.4337	down	1.09702	0.00136349	0.198547	-2.33245	down	C08734	ko00791,ko01120
877	Barbituric acid	Heterocyclic compounds	1.06485	0.00488375	0.389797	-1.3592	down	1.08669	0.0112659	0.775693	-0.366443	down	1.00753	0.0230767	1.98999	0.992761	up	1.13708	0.000573705	0.484049	-1.04678	down	-	-	-	-	-	1.09651	0.00228968	0.624022	-0.680332	down	C00813	ko00240,ko01100
878	Bisindolylmaleimide I	Heterocyclic compounds	1.13275	0.000730073	0.640146	-0.643528	down	1.1505	0.000462679	0.642418	-0.638416	down	-	-	-	-	-	1.15234	6.59836e-05	0.40645	-1.29885	down	1.07701	0.00356364	0.634933	-0.655323	down	1.11128	0.00129201	0.632687	-0.660436	down	-	-
879	Dioxindole	Heterocyclic compounds	1.13841	0.0132617	0.725756	-0.462444	down	-	-	-	-	-	-	-	-	-	-	1.04295	0.0155236	1.20231	0.265805	up	1.11448	0.00606102	1.65663	0.728249	up	-	-	-	-	-	C05578	ko00350,ko01100
880	Ectoine	Heterocyclic compounds	1.14033	0.00477524	2.99719	1.58361	up	1.08343	0.0150402	1.74518	0.803378	up	1.09259	0.00990091	0.582273	-0.780233	down	-	-	-	-	-	-	-	-	-	-	-	-	-	-	-	C06231	ko00260,ko01100,ko01120
881	Ethionamide	Heterocyclic compounds	1.07763	0.0296368	1.43134	0.517367	up	1.16356	0.00161496	0.423247	-1.24043	down	1.16121	0.00736586	0.2957	-1.75779	down	1.11736	0.00131053	0.568634	-0.814428	down	1.09975	0.00448408	0.397274	-1.3318	down	-	-	-	-	-	C07665	-
882	Hispidol	Heterocyclic compounds	1.14102	0.000454355	0.846034	-0.241212	down	1.15738	0.0005317	0.448029	-1.15834	down	1.15019	0.00121071	0.529564	-0.917124	down	1.15203	0.00030328	0.444074	-1.17113	down	1.1087	0.000711558	0.524889	-0.929916	down	-	-	-	-	-	C08644	-
883	Hydroxypiperazic acid	Heterocyclic compounds	1.15602	0.000477939	2.06712	1.04762	up	1.16785	0.000799535	0.31858	-1.65027	down	1.16796	0.000800511	0.154118	-2.69789	down	1.1609	0.000710527	0.131761	-2.92401	down	1.12294	0.000718509	0.0637413	-3.97163	down	1.14586	9.71335e-05	0.413587	-1.27374	down	C00739	ko00310,ko00470,ko01100
884	Hydroxyquinoline	Heterocyclic compounds	-	-	-	-	-	1.16131	0.000214582	0.513333	-0.962032	down	1.16085	3.87818e-05	0.492936	-1.02053	down	1.01991	0.0340442	0.92141	-0.118085	down	1.0265	0.0107687	0.884798	-0.17658	down	1.13695	0.000104087	1.79495	0.843947	up	C19434	-
885	Imidazole-4-methanol	Heterocyclic compounds	1.12407	0.00586231	1.11418	0.155976	up	-	-	-	-	-	-	-	-	-	-	1.15969	4.0155e-06	1.68154	0.749784	up	1.12263	1.30511e-05	1.50922	0.593808	up	-	-	-	-	-	-	-
886	Imidazoleacetic acid	Heterocyclic compounds	-	-	-	-	-	-	-	-	-	-	-	-	-	-	-	-	-	-	-	-	1.06196	0.00657251	0.324813	-1.62232	down	1.09353	0.0019289	0.347491	-1.52495	down	C02835	ko00340,ko01100
887	Indole	Heterocyclic compounds	-	-	-	-	-	1.15368	0.0116739	0.553315	-0.853827	down	1.16467	0.00361468	0.474826	-1.07453	down	-	-	-	-	-	1.07559	0.00495512	0.756438	-0.402705	down	1.13977	0.00554017	1.59308	0.671823	up	C00463	ko00380,ko00400,ko01100,ko01110
888	Indole 3-carbinol	Heterocyclic compounds	-	-	-	-	-	-	-	-	-	-	1.09677	0.00955529	0.807308	-0.30881	down	1.08708	0.0130702	1.31855	0.398949	up	-	-	-	-	-	1.13174	0.000295619	1.40458	0.490135	up	-	-
889	Indole-3-Acetic Acid	Heterocyclic compounds	1.15061	0.000998191	0.431119	-1.21384	down	1.14066	0.000263747	0.328958	-1.60402	down	-	-	-	-	-	-	-	-	-	-	1.1099	0.00698888	2.8453	1.50858	up	1.12411	0.0021072	3.72893	1.89876	up	C00954	ko00380,ko01100
890	Indole-3-Carboxaldehyde	Heterocyclic compounds	1.15176	0.00130687	1.36389	0.447722	up	1.16407	2.43934e-05	0.382745	-1.38554	down	1.16564	1.58937e-05	0.280628	-1.83327	down	1.13222	0.00553186	1.22628	0.294294	up	1.00071	0.0176678	0.899111	-0.153428	down	1.14441	3.55835e-05	3.20392	1.67984	up	C08493	-
891	Indole-3-acetamide	Heterocyclic compounds	1.15531	0.00373777	3.24594	1.69864	up	-	-	-	-	-	1.16125	0.00388905	0.317751	-1.65403	down	1.14696	0.0175223	3.62766	1.85904	up	-	-	-	-	-	1.13347	0.0179686	3.51721	1.81443	up	C02693	ko00380,ko01100
892	Indole-3-carboxylic acid	Heterocyclic compounds	-	-	-	-	-	-	-	-	-	-	-	-	-	-	-	1.113	0.0126849	3.29119	1.71861	up	1.10248	0.0163782	4.09357	2.03336	up	1.1006	0.00902752	5.09243	2.34835	up	C19837	-
893	Indole-3-glyoxal	Heterocyclic compounds	-	-	-	-	-	1.10659	0.00956661	0.546944	-0.870535	down	1.12489	0.00546635	0.48981	-1.02971	down	-	-	-	-	-	-	-	-	-	-	-	-	-	-	-	-	-
894	Indole-3-lactic acid	Heterocyclic compounds	-	-	-	-	-	1.02069	0.0327134	1.14002	0.189064	up	-	-	-	-	-	1.15464	3.95321e-05	1.99906	0.999324	up	1.11504	5.62387e-05	1.86519	0.899325	up	1.14382	0.000278596	1.75353	0.81026	up	C02043	-
895	Indole-3-phosphate	Heterocyclic compounds	1.13282	0.0318684	0.219166	-2.1899	down	-	-	-	-	-	1.16328	0.00190316	7.07249	2.82222	up	1.13554	0.000567958	4.36459	2.12585	up	1.12111	0.00282859	19.9146	4.31575	up	1.13771	0.00339444	2.81578	1.49353	up	-	-
896	Indole-4-carboxaldehyde	Heterocyclic compounds	1.01453	0.0238622	1.22089	0.287929	up	1.15165	0.000881145	0.466144	-1.10115	down	1.15812	0.000741478	0.381808	-1.38908	down	1.13832	0.00243809	1.7652	0.819832	up	1.07383	0.00557834	1.44584	0.531903	up	1.14265	0.00139881	3.78681	1.92098	up	-	-
897	Indole-5-carboxylic acid	Heterocyclic compounds	-	-	-	-	-	-	-	-	-	-	-	-	-	-	-	1.03527	0.0183894	2.99088	1.58057	up	-	-	-	-	-	1.11101	0.000507148	3.16212	1.66089	up	-	-
898	Isoquinoline	Heterocyclic compounds	1.15572	0.00389811	0.547002	-0.870382	down	1.16463	0.00073076	0.367746	-1.44322	down	1.15286	0.00162109	0.672294	-0.572836	down	-	-	-	-	-	-	-	-	-	-	-	-	-	-	-	C06323	-
899	L-Sepiapterin	Heterocyclic compounds	1.14988	1.5416e-05	0.0131412	-6.24976	down	1.16911	0.000684119	13.3558	3.73939	up	1.16351	0.000592988	1016.33	9.98915	up	1.15796	0.00408365	3.42927	1.7779	up	1.11625	0.00213239	260.956	8.02766	up	1.14527	0.000135879	0.256763	-1.96149	down	C00835	ko00790,ko01100
900	Lumichrome	Heterocyclic compounds	1.15806	0.00446231	3.78613	1.92072	up	1.16244	2.88181e-05	0.45386	-1.13968	down	1.16637	0.00305803	0.119874	-3.06041	down	1.15928	0.000256465	0.523411	-0.933983	down	1.12175	0.0034006	0.138244	-2.85471	down	-	-	-	-	-	C01727	ko00740
901	Methoxyindoleacetic Acid	Heterocyclic compounds	-	-	-	-	-	1.16432	0.00460509	2.6433	1.40234	up	-	-	-	-	-	1.16103	0.00156717	13.8129	3.78794	up	1.1141	0.000383938	7.28116	2.86417	up	1.14578	0.00132254	5.22564	2.38561	up	C05660	ko00380
902	Methyl Indole-3-Acetate	Heterocyclic compounds	-	-	-	-	-	-	-	-	-	-	-	-	-	-	-	1.06301	0.0218054	2.19542	1.1345	up	-	-	-	-	-	1.04991	0.0191938	2.26848	1.18172	up	C20635	-
903	N'-Methyl-2-pyridone-5-carboxamide	Heterocyclic compounds	-	-	-	-	-	1.16924	0.00198037	0	#DIV/0!	down	1.16764	0.00935911	0	#DIV/0!	down	1.14856	0.0129659	3.97362	1.99045	up	1.10107	0.00986556	3.94525	1.98012	up	1.14793	0.00791834	#DIV/0!	#DIV/0!	up	C05842	ko00760,ko01100
904	N-(2-hydroxyethyl)-3-pyridinecarboxamide	Heterocyclic compounds	1.11577	0.0102901	0.816042	-0.293285	down	1.16159	0.0012481	0.569306	-0.812725	down	1.15956	8.31818e-05	0.697643	-0.51944	down	1.03126	0.0247869	1.17242	0.229492	up	1.10336	0.00727139	1.43672	0.522776	up	1.14256	0.00231507	2.05939	1.04222	up	-	-
905	N-acetylpyrrolidine	Heterocyclic compounds	1.16094	0.0219895	0	#DIV/0!	down	1.16812	0.0219895	0	#DIV/0!	down	-	-	-	-	-	1.01779	0.0146597	1.91342	0.936155	up	1.12309	0.0070827	#DIV/0!	#DIV/0!	up	1.14816	0.0070827	#DIV/0!	#DIV/0!	up	-	-
906	Palatinose	Heterocyclic compounds	1.15373	1.04517e-05	0.23607	-2.08271	down	-	-	-	-	-	-	-	-	-	-	1.16112	0.000640031	0.230589	-2.1166	down	-	-	-	-	-	-	-	-	-	-	C01742	-
907	Piperidine	Heterocyclic compounds	-	-	-	-	-	1.00582	0.0202809	0.620445	-0.688624	down	-	-	-	-	-	-	-	-	-	-	-	-	-	-	-	1.00843	0.0143461	1.69993	0.765473	up	C01746	-
908	Pterine	Heterocyclic compounds	-	-	-	-	-	-	-	-	-	-	1.12274	0.0194032	0.498341	-1.0048	down	-	-	-	-	-	1.09154	0.0161155	0.439919	-1.18469	down	-	-	-	-	-	C00715	-
909	Pyrimidine-4-carboxylic acid	Heterocyclic compounds	1.05154	0.0169403	1.74476	0.803032	up	-	-	-	-	-	1.12358	0.00206853	0.618818	-0.692414	down	-	-	-	-	-	1.1192	0.00162213	0.278745	-1.84298	down	1.13203	0.0068186	0.450448	-1.15057	down	-	-
910	Pyrrolidine	Heterocyclic compounds	1.08324	0.00648637	0.799214	-0.323346	down	1.16354	0.00257149	0.609678	-0.71388	down	1.12697	0.0196733	0.762848	-0.390533	down	1.13113	0.0049262	1.44534	0.53141	up	1.10719	0.00118313	1.80845	0.854756	up	1.14442	0.00333269	2.37066	1.24529	up	-	-
911	Quinoline-2-carboxylic acid	Heterocyclic compounds	1.15922	0.00357792	5.74662	2.52271	up	-	-	-	-	-	1.16545	0.00319601	0.154098	-2.69808	down	1.15612	0.0108033	6.59183	2.72068	up	-	-	-	-	-	1.14318	0.0102549	7.44381	2.89604	up	C06325	-
912	Thiamine-Monophosphate	Heterocyclic compounds	1.16155	0.00774247	0	#DIV/0!	down	1.16592	0.00449754	16.1177	4.01057	up	1.16852	0.0041672	#DIV/0!	#DIV/0!	up	1.14012	0.0025387	3.06574	1.61624	up	1.12323	0.0036382	#DIV/0!	#DIV/0!	up	1.14159	0.00517374	0.19021	-2.39434	down	C01081	ko00730,ko01100,ko01240
913	Trans-Zeatin	Heterocyclic compounds	-	-	-	-	-	-	-	-	-	-	-	-	-	-	-	1.14331	0.00191538	2.33258	1.22193	up	1.10205	0.00113229	2.47567	1.30782	up	-	-	-	-	-	C00371	ko01100,ko01110
914	alpha-Methoxy-1H-indole-3-propanoic acid	Heterocyclic compounds	1.07938	0.0154991	1.2574	0.330442	up	1.04052	0.0257068	1.19104	0.252218	up	-	-	-	-	-	1.10591	0.00308212	0.736726	-0.4408	down	1.09964	0.00145601	0.585913	-0.771242	down	1.11875	0.00144009	0.618559	-0.693018	down	-	-
915	11-Dehydrocorticosterone	Hormones and hormone related compounds	1.15212	0.00247148	0.461655	-1.11511	down	1.11023	0.00243607	0.544902	-0.875931	down	-	-	-	-	-	1.12978	0.0160598	2.12189	1.08535	up	1.11616	0.00908162	4.59627	2.20046	up	1.13094	0.00645772	3.89407	1.96128	up	C05490	-
916	11-Ketoetiocholanolone	Hormones and hormone related compounds	1.14053	0.000341721	0.426079	-1.23081	down	1.15854	0.000107167	0.457673	-1.12761	down	-	-	-	-	-	-	-	-	-	-	-	-	-	-	-	-	-	-	-	-	C14552	-
917	17α-Ethinylestradiol	Hormones and hormone related compounds	1.16155	6.91439e-06	0.166745	-2.58428	down	1.15167	0.00165241	0.480324	-1.05792	down	1.15897	0.00782216	2.88058	1.52636	up	-	-	-	-	-	1.12003	0.00542333	6.38064	2.6737	up	1.11959	0.00568114	2.21506	1.14734	up	C07534	-
918	18-Hydroxycorticosterone	Hormones and hormone related compounds	-	-	-	-	-	1.03369	0.0469008	0.81961	-0.28699	down	-	-	-	-	-	1.10116	0.0133777	0.609427	-0.714476	down	-	-	-	-	-	-	-	-	-	-	C01124	ko01100
919	2-Hydroxymelatonin	Hormones and hormone related compounds	1.15969	0.00125145	2.55527	1.35347	up	1.03825	0.0258829	0.881686	-0.181663	down	1.16538	0.000449206	0.345047	-1.53514	down	1.15484	0.000127738	0.695743	-0.523374	down	1.12211	0.0010497	0.272278	-1.87685	down	1.10665	0.0106893	0.789105	-0.341711	down	-	-
920	20,26-dihydroxyecdysone	Hormones and hormone related compounds	-	-	-	-	-	-	-	-	-	-	1.15916	0.000894912	2.58928	1.37255	up	-	-	-	-	-	1.06889	0.0132875	1.61062	0.687613	up	1.09936	0.00218483	0.622032	-0.684939	down	C16500	-
921	3,3'-Diiodo-L-thyronine	Hormones and hormone related compounds	1.10909	0.00190535	0.506743	-0.980673	down	1.15011	0.00171659	0.469747	-1.09004	down	-	-	-	-	-	1.15051	0.000747173	0.149358	-2.74315	down	1.08696	0.0109642	0.294741	-1.76248	down	1.11795	0.000607249	0.317954	-1.65311	down	C01570	-
922	7-Ketocholesterol	Hormones and hormone related compounds	1.11818	0.0173904	1.55058	0.63281	up	1.03051	0.0425582	1.11075	0.151529	up	1.1061	0.0361229	0.716341	-0.481282	down	-	-	-	-	-	1.0805	0.0190859	0.651758	-0.617593	down	1.00621	0.0422276	0.909843	-0.136311	down	-	-
923	Androstenediol	Hormones and hormone related compounds	1.03568	0.0350981	1.15114	0.203058	up	1.07339	0.0232454	0.915418	-0.127498	down	1.12365	0.0184974	0.79523	-0.330556	down	-	-	-	-	-	1.06836	0.0124251	0.801416	-0.319376	down	-	-	-	-	-	C04295	-
924	Cholesterol	Hormones and hormone related compounds	-	-	-	-	-	1.08127	0.0099688	1.08063	0.111873	up	-	-	-	-	-	1.10331	0.0335459	1.4506	0.536652	up	-	-	-	-	-	-	-	-	-	-	C00187	ko00100,ko00984,ko00996,ko01100,ko01120
925	Cortisol 21-Acetate	Hormones and hormone related compounds	1.15856	3.74482e-06	0.247642	-2.01367	down	1.16564	4.28012e-06	0.287751	-1.79711	down	-	-	-	-	-	1.14892	0.000195216	0.57549	-0.797138	down	1.11054	0.000725262	2.32388	1.21653	up	1.13236	0.000956222	1.99996	0.999971	up	C02821	-
926	Desoxycortone	Hormones and hormone related compounds	1.08668	0.00556512	0.588566	-0.764724	down	-	-	-	-	-	-	-	-	-	-	-	-	-	-	-	-	-	-	-	-	-	-	-	-	-	C03205	ko01100
927	Equilenin	Hormones and hormone related compounds	1.16088	0.00763542	0	#DIV/0!	down	1.13457	0.00173542	2.03819	1.02729	up	1.16856	0.00053178	#DIV/0!	#DIV/0!	up	1.0532	0.0235004	1.46059	0.546555	up	1.12329	0.000502963	#DIV/0!	#DIV/0!	up	1.12847	0.000948235	0.716614	-0.480732	down	-	-
928	Estradiol cypionate	Hormones and hormone related compounds	1.06454	0.00431458	0.45437	-1.13806	down	-	-	-	-	-	1.06661	0.0138697	2.09555	1.06733	up	1.05681	0.0283579	1.26055	0.334057	up	1.06915	0.00574298	2.77429	1.47212	up	1.13272	0.00035585	1.32389	0.404787	up	-	-
929	L-Phenylephrine	Hormones and hormone related compounds	-	-	-	-	-	1.00897	0.0229349	1.79138	0.841069	up	-	-	-	-	-	-	-	-	-	-	-	-	-	-	-	1.09578	0.00190959	0.350655	-1.51188	down	C07441	-
930	L-Thyronine	Hormones and hormone related compounds	1.14614	2.62134e-05	0.0204594	-5.61109	down	1.07951	0.0217343	0.549493	-0.863828	down	1.14309	0.0181116	26.8577	4.74727	up	1.13933	5.41046e-06	0.0880277	-3.5059	down	-	-	-	-	-	1.10177	0.0189459	0.160198	-2.64207	down	-	-
931	Norepinephrine	Hormones and hormone related compounds	1.15968	0.00153076	0.137945	-2.85784	down	1.16793	0.00172117	0.117409	-3.09039	down	-	-	-	-	-	-	-	-	-	-	1.11733	0.0120962	10.2993	3.36447	up	1.14358	0.011811	12.1007	3.59702	up	C00547	ko00350,ko01100,ko02020,ko02024
932	Pregnandiol	Hormones and hormone related compounds	-	-	-	-	-	1.16849	0.00281711	92.7798	6.53574	up	1.16068	0.00276531	144.005	7.16997	up	1.15928	0.00318629	17.8386	4.15693	up	1.10579	0.00235796	27.6875	4.79116	up	1.14365	0.00317821	0.192268	-2.37881	down	C05484	ko01100
933	Progesterone	Hormones and hormone related compounds	1.12825	0.00608516	0.329768	-1.60048	down	1.13288	0.00418865	0.241693	-2.04875	down	-	-	-	-	-	1.12651	0.0264335	0.528582	-0.919802	down	1.01698	0.0259534	1.60289	0.680675	up	1.06368	0.0130647	2.187	1.12895	up	C00410	ko01100
934	Testosterone	Hormones and hormone related compounds	-	-	-	-	-	-	-	-	-	-	1.0807	0.0136383	0.829143	-0.270307	down	-	-	-	-	-	1.04408	0.00722138	0.780924	-0.356746	down	-	-	-	-	-	C00535	ko00984,ko01100,ko01120
935	gamma-Tocotrienol	Hormones and hormone related compounds	1.13796	0.025415	0.33509	-1.57738	down	1.13666	0.00182898	2.47339	1.30649	up	1.16839	0.000413953	7.38127	2.88387	up	-	-	-	-	-	1.08567	0.0354888	2.23914	1.16294	up	1.13108	0.000243538	0.303354	-1.72093	down	C14155	ko00130,ko01100,ko01110
936	1-Methyladenine	Nucleotide and Its metabolites	1.15284	4.59492e-05	3.85174	1.94551	up	-	-	-	-	-	1.16686	7.88439e-06	0.329162	-1.60313	down	1.14297	0.004728	3.39114	1.76177	up	-	-	-	-	-	1.13577	0.0106134	2.67473	1.41939	up	C02216	-
937	1-Methyladenosine	Nucleotide and Its metabolites	1.13077	0.000999995	0.805759	-0.31158	down	1.15467	1.97119e-06	0.0851221	-3.55432	down	1.15094	5.74958e-06	0.105642	-3.24274	down	1.04161	0.00840824	0.275811	-1.85825	down	-	-	-	-	-	-	-	-	-	-	C02494	-
938	1-Methylguanosine	Nucleotide and Its metabolites	1.13168	0.00597103	0.58247	-0.779745	down	1.05656	0.00346514	0.183714	-2.44447	down	-	-	-	-	-	1.14891	0.00168181	0.323332	-1.62891	down	1.0862	0.00106011	0.555105	-0.849167	down	-	-	-	-	-	C04545	-
939	2'-Deoxyadenosine	Nucleotide and Its metabolites	1.15903	0.0014221	0.235449	-2.08651	down	1.16825	0.00206577	10.3129	3.36638	up	1.16806	0.0018669	43.8009	5.45289	up	1.14932	0.0116195	3.22825	1.69075	up	1.12089	0.00714869	13.711	3.77726	up	1.13529	0.000536451	0.313031	-1.67562	down	C00559	ko00230,ko01100,ko01232,ko02010
940	2'-Deoxyadenosine-5'-Monophosphate	Nucleotide and Its metabolites	1.15965	0.00147815	0.290713	-1.78233	down	1.1615	4.97435e-05	1.81882	0.863	up	1.16806	0.000159162	6.25639	2.64533	up	1.15532	0.000303194	0.278652	-1.84346	down	-	-	-	-	-	1.14632	8.05801e-06	0.153205	-2.70646	down	C00360	ko00230,ko01100,ko01232
941	2'-Deoxycytidine-5'-Monophosphate	Nucleotide and Its metabolites	1.13629	0.00111451	1.67394	0.743248	up	-	-	-	-	-	-	-	-	-	-	-	-	-	-	-	1.03952	0.00721607	0.463447	-1.10952	down	-	-	-	-	-	C00239	ko00240,ko01100,ko01232
942	2'-Deoxyinosine	Nucleotide and Its metabolites	1.15513	9.72112e-05	0.256169	-1.96483	down	1.16856	0.00178545	10.6626	3.41449	up	1.16751	0.00157947	41.6234	5.37932	up	1.15279	0.00754241	3.14568	1.65337	up	1.12002	0.00446328	12.2797	3.61821	up	1.13973	0.000654305	0.29502	-1.76112	down	C05512	ko00230,ko01100,ko01232,ko02010
943	2'-Deoxyuridine	Nucleotide and Its metabolites	1.15683	0.0148747	0.0110338	-6.50193	down	1.15978	0.0147642	0.00732608	-7.09274	down	-	-	-	-	-	1.15563	0.0157704	0.0421681	-4.5677	down	1.0804	0.00766251	3.82174	1.93423	up	1.08877	0.00519897	5.7559	2.52504	up	C00526	ko00240,ko01100,ko01232,ko02010
944	2'-O-Methylguanosine	Nucleotide and Its metabolites	-	-	-	-	-	1.15818	0.000115551	1.68665	0.754159	up	1.15871	7.84542e-05	1.62398	0.699532	up	1.15849	0.00363274	5.04879	2.33594	up	1.12049	0.0038111	4.8612	2.28131	up	1.14307	0.0055312	2.99339	1.58178	up	-	-
945	2'-O-methyladenosine	Nucleotide and Its metabolites	1.08996	0.0092919	4.12848	2.04561	up	1.12848	0.00166025	6.10203	2.60929	up	-	-	-	-	-	-	-	-	-	-	1.11356	0.016955	0.137828	-2.85906	down	1.14526	0.00632298	0.0932506	-3.42274	down	C04779	-
946	2'-O-methylcytidine	Nucleotide and Its metabolites	1.1618	0.00647859	0	#DIV/0!	down	1.16652	0.00729921	29.8059	4.89753	up	1.16855	0.00686796	#DIV/0!	#DIV/0!	up	1.13047	0.0259986	3.70215	1.88836	up	1.12287	0.0156874	#DIV/0!	#DIV/0!	up	1.13601	0.00727651	0.124208	-3.00916	down	-	-
947	2'-O-methyluridine	Nucleotide and Its metabolites	1.14803	2.25054e-05	0.210033	-2.25131	down	1.15098	0.000252857	0.597335	-0.743388	down	1.13611	0.000377	2.844	1.50792	up	1.16079	3.01124e-07	3.5359	1.82208	up	1.11926	8.84347e-08	16.835	4.07339	up	1.14751	1.44031e-07	5.91947	2.56547	up	-	-
948	2,2'-Cyclouridine	Nucleotide and Its metabolites	-	-	-	-	-	1.0589	0.0419563	2.61391	1.38621	up	-	-	-	-	-	-	-	-	-	-	-	-	-	-	-	-	-	-	-	-	-	-
949	2-(Dimethylamino)Guanosine	Nucleotide and Its metabolites	-	-	-	-	-	1.15146	0.00162927	10.5323	3.39675	up	1.16151	0.00274569	20.2709	4.34134	up	1.1581	0.0324518	0	#DIV/0!	down	1.12057	0.0217071	0	#DIV/0!	down	1.14832	0.00287799	0	#DIV/0!	down	-	-
950	2-Aminomethylpyrimidine	Nucleotide and Its metabolites	1.16167	0.000123781	32.3398	5.01524	up	1.16181	0.00469643	3.29043	1.71828	up	1.16727	9.42607e-06	0.101746	-3.29696	down	1.15561	0.00252734	3.25274	1.70166	up	1.12251	2.36522e-05	0.10058	-3.31358	down	-	-	-	-	-	-	-
951	2-Aminopurine	Nucleotide and Its metabolites	-	-	-	-	-	1.16717	0.00303332	10.3942	3.37771	up	1.15612	0.00200322	15.9797	3.99817	up	1.1438	0.00281117	2.23843	1.16249	up	1.06881	0.00069106	3.44129	1.78295	up	1.14336	0.0031701	0.215354	-2.21522	down	-	-
952	2-Chloroadenosine	Nucleotide and Its metabolites	-	-	-	-	-	1.11857	0.00359192	0.529238	-0.918012	down	1.14396	0.00139912	0.414959	-1.26896	down	-	-	-	-	-	-	-	-	-	-	1.11127	0.0192496	2.84821	1.51006	up	C06753	ko00625,ko01100,ko01120
953	2-Deoxyribose 5'-phosphate	Nucleotide and Its metabolites	1.1357	0.0223032	0.32849	-1.60608	down	1.15665	0.01713	0.206853	-2.27332	down	1.13875	0.00670708	0.629709	-0.667242	down	1.15126	0.0155853	0.168315	-2.57076	down	1.10603	0.00305774	0.512392	-0.96468	down	1.03815	0.0131056	0.813696	-0.297438	down	C00673	ko00030,ko01100
954	2-Hydroxy-6-Aminopurine	Nucleotide and Its metabolites	1.14392	0.00102272	0.500822	-0.99763	down	1.15975	0.000426577	1.89622	0.923127	up	1.1655	3.92001e-06	3.78622	1.92076	up	-	-	-	-	-	1.10075	0.00188756	1.8685	0.901882	up	1.13977	0.000421945	0.493501	-1.01888	down	-	-
955	2-Methylguanosine	Nucleotide and Its metabolites	1.146	0.00279843	0.504161	-0.988043	down	-	-	-	-	-	1.08226	0.0411891	1.56784	0.648775	up	1.15723	0.00966487	9.63964	3.26898	up	1.12098	0.0087571	19.1201	4.25702	up	1.14344	0.00903839	12.1952	3.60825	up	-	-
956	2-amino-6-methylmercaptopurine	Nucleotide and Its metabolites	1.14475	0.000244824	0.622595	-0.683634	down	-	-	-	-	-	-	-	-	-	-	-	-	-	-	-	-	-	-	-	-	-	-	-	-	-	-	-
957	3'-Adenylic acid	Nucleotide and Its metabolites	1.09916	0.0359362	1.59004	0.669062	up	1.13779	0.00144916	1.17458	0.232142	up	-	-	-	-	-	1.16045	7.32546e-05	0.200058	-2.32151	down	1.11975	0.00706019	0.125819	-2.99057	down	1.14768	4.14684e-06	0.170323	-2.55365	down	C01367	ko00230,ko01100
958	3'-Deoxyadenosine	Nucleotide and Its metabolites	1.13311	4.45568e-05	0.169523	-2.56045	down	1.16582	0.00579736	6.43021	2.68487	up	1.16032	0.00429582	37.9313	5.24532	up	1.13432	0.0219534	2.25248	1.17152	up	1.10786	0.00744913	13.2872	3.73197	up	1.12518	0.00364308	0.350297	-1.51335	down	C08431	-
959	3'-UMP	Nucleotide and Its metabolites	1.08888	0.0397922	0.463756	-1.10856	down	1.15855	0.00950059	9.29092	3.21582	up	1.16456	0.0092905	20.0341	4.32438	up	-	-	-	-	-	1.10248	0.00731717	2.98459	1.57753	up	1.13949	0.0107744	0.148976	-2.74685	down	C01368	ko00240,ko01100
960	3-Methyladenine	Nucleotide and Its metabolites	1.15284	4.59492e-05	3.85174	1.94551	up	-	-	-	-	-	1.16686	7.88439e-06	0.329162	-1.60313	down	1.14297	0.004728	3.39114	1.76177	up	-	-	-	-	-	1.13577	0.0106134	2.67473	1.41939	up	C00913	-
961	3-Methyluridine	Nucleotide and Its metabolites	-	-	-	-	-	1.10002	0.00328234	2.45411	1.2952	up	-	-	-	-	-	-	-	-	-	-	-	-	-	-	-	1.00695	0.00466712	0.322772	-1.63141	down	-	-
962	3-Methylxanthine	Nucleotide and Its metabolites	1.07937	0.000303183	0.166713	-2.58456	down	1.16785	0.00176	10.8123	3.4346	up	1.15084	0.00146478	64.856	6.01917	up	-	-	-	-	-	1.0145	0.00367765	4.60721	2.20389	up	1.14495	0.0014589	0.0710375	-3.81527	down	C16357	ko00232,ko01100,ko01110,ko01120
963	4-Deoxyuridine	Nucleotide and Its metabolites	1.11267	0.0200283	0.525519	-0.928185	down	1.16475	0.00387862	9.86936	3.30296	up	1.16702	0.00393989	18.7802	4.23114	up	-	-	-	-	-	1.04853	0.0436045	1.78745	0.8379	up	1.14265	0.00360226	0.0951771	-3.39324	down	-	-
964	5'-Deoxy-5'-(Methylthio) Adenosine	Nucleotide and Its metabolites	-	-	-	-	-	1.16636	3.39656e-05	1.13823	0.186796	up	1.1443	0.00608931	1.11777	0.160626	up	1.09367	0.0202677	0.905706	-0.142886	down	1.06049	0.00565914	0.889425	-0.169056	down	1.13556	0.00352606	0.795712	-0.329682	down	C00170	ko00270,ko01100
965	5'-Deoxy-5'-fluoroadenosine	Nucleotide and Its metabolites	-	-	-	-	-	1.16557	0.00184573	10.8687	3.44211	up	1.10753	0.000140771	8.10495	3.0188	up	-	-	-	-	-	-	-	-	-	-	1.14657	0.00237877	0.125095	-2.9989	down	C19766	-
966	5'-Deoxyadenosine	Nucleotide and Its metabolites	1.13311	4.45568e-05	0.169523	-2.56045	down	1.16582	0.00579736	6.43021	2.68487	up	1.16032	0.00429582	37.9313	5.24532	up	1.13432	0.0219534	2.25248	1.17152	up	1.10786	0.00744913	13.2872	3.73197	up	1.12518	0.00364308	0.350297	-1.51335	down	C05198	-
967	5-Acetylamino-6-amino-3-methyluracil	Nucleotide and Its metabolites	1.1581	0.00199215	70.8203	6.14609	up	-	-	-	-	-	1.16775	0.00202592	0.0123258	-6.34218	down	-	-	-	-	-	1.12269	0.00200688	0.00678668	-7.20308	down	1.09226	0.00698424	0.550608	-0.860901	down	C16366	ko00232
968	5-Aminoimidazole ribonucleotide	Nucleotide and Its metabolites	1.16157	0.000116367	0.110795	-3.17403	down	1.16915	0.000194407	0.0620299	-4.01089	down	1.15843	0.00164207	0.55986	-0.836863	down	1.15379	5.68698e-05	0.653534	-0.613666	down	1.12239	0.000269883	5.89856	2.56036	up	1.14811	0.000421234	10.5358	3.39723	up	C03373	ko00230,ko00730,ko00860,ko01100,ko01110,ko01240
969	5-Hydroxy-2'-deoxyuridine	Nucleotide and Its metabolites	1.0092	0.0399542	0.791362	-0.33759	down	-	-	-	-	-	-	-	-	-	-	1.15194	0.000149367	2.3949	1.25997	up	1.12086	2.6526e-06	3.0263	1.59756	up	1.14694	6.6607e-06	2.8014	1.48615	up	-	-
970	5-Methylcytosine	Nucleotide and Its metabolites	1.10344	0.0268091	1.97528	0.98206	up	-	-	-	-	-	-	-	-	-	-	-	-	-	-	-	-	-	-	-	-	-	-	-	-	-	C02376	ko00240,ko01100
971	5-Methyluridine	Nucleotide and Its metabolites	-	-	-	-	-	1.10002	0.00328234	2.45411	1.2952	up	-	-	-	-	-	-	-	-	-	-	-	-	-	-	-	1.00695	0.00466712	0.322772	-1.63141	down	-	-
972	6-Chloropurine Nucleoside	Nucleotide and Its metabolites	1.14188	0.0126434	3.57599	1.83834	up	-	-	-	-	-	1.07219	0.00853724	0.407822	-1.29399	down	1.15917	0.00686582	39.6076	5.30771	up	1.11735	0.00740694	11.076	3.46936	up	1.13996	0.00680037	27.1589	4.76335	up	-	-
973	6-Dimethylaminopurine	Nucleotide and Its metabolites	1.12224	0.0028845	0.238096	-2.07039	down	1.16873	0.000149503	0.438704	-1.18868	down	-	-	-	-	-	1.15823	0.00330013	3.02309	1.59602	up	1.10968	0.000473554	12.697	3.66641	up	1.14744	0.00216012	6.89096	2.78471	up	-	-
974	6-Methylaminopurine	Nucleotide and Its metabolites	1.09278	0.0123118	0.697623	-0.519479	down	1.16905	0.000122769	5.71369	2.51442	up	1.16657	5.13223e-06	8.19023	3.0339	up	1.15906	0.010083	17.9935	4.16941	up	1.12052	0.00970635	25.7926	4.68889	up	1.13269	0.0188979	3.14919	1.65498	up	C08434	-
975	6-Methylthiopurine 5'-monophosphate ribonucleotide	Nucleotide and Its metabolites	1.14269	0.0351555	0.16894	-2.56542	down	1.14016	0.0340469	0.173902	-2.52365	down	-	-	-	-	-	1.05102	0.0137424	2.13396	1.09354	up	1.11967	0.0106751	12.6315	3.65895	up	1.13999	0.0102479	12.2711	3.61719	up	-	-
976	6-aminonicotinamide	Nucleotide and Its metabolites	1.15628	0.00357501	2.72058	1.44391	up	-	-	-	-	-	1.15273	0.000491803	0.308722	-1.69562	down	-	-	-	-	-	1.10495	0.000553734	0.382053	-1.38815	down	-	-	-	-	-	-	-
977	7-(alpha-D-glucosyl)-N(6)-isopentenyladenine	Nucleotide and Its metabolites	1.15356	6.44197e-06	0.194158	-2.3647	down	1.14012	0.00235319	0.472248	-1.08238	down	1.1213	0.00905511	2.43229	1.28232	up	1.14099	0.00128617	0.440395	-1.18313	down	1.07482	0.008373	2.26823	1.18157	up	-	-	-	-	-	-	-
978	7-Methylguanine	Nucleotide and Its metabolites	1.10852	0.0104761	0.239107	-2.06427	down	1.13607	0.0199236	0.328027	-1.60811	down	-	-	-	-	-	-	-	-	-	-	1.08641	0.0044655	4.98917	2.3188	up	1.13244	0.00959478	3.63672	1.86264	up	C02242	-
979	7-Methylguanosine	Nucleotide and Its metabolites	1.13168	0.00597103	0.58247	-0.779745	down	1.05656	0.00346514	0.183714	-2.44447	down	-	-	-	-	-	1.14891	0.00168181	0.323332	-1.62891	down	1.0862	0.00106011	0.555105	-0.849167	down	-	-	-	-	-	-	-
980	8-Azaguanine	Nucleotide and Its metabolites	1.14218	0.00308027	0.467135	-1.09809	down	1.15797	0.00172129	2.6517	1.40692	up	1.16529	0.00217651	5.67653	2.50501	up	1.08311	0.00597153	1.38829	0.473313	up	1.1165	0.00085029	2.97193	1.5714	up	1.13047	0.00326313	0.523548	-0.933607	down	-	-
981	8-Hydroxyguanosine	Nucleotide and Its metabolites	1.0437	0.00253135	0.211628	-2.2404	down	-	-	-	-	-	1.0477	0.00421033	4.65191	2.21782	up	-	-	-	-	-	-	-	-	-	-	-	-	-	-	-	-	-
982	ADP-ribose	Nucleotide and Its metabolites	1.15842	0.00537483	7.39002	2.88558	up	1.1303	0.0138176	1.90704	0.931336	up	1.15748	0.00493522	0.258056	-1.95424	down	-	-	-	-	-	1.10225	0.00236707	0.217218	-2.20279	down	-	-	-	-	-	C00301	ko00230,ko01100
983	Adenine	Nucleotide and Its metabolites	-	-	-	-	-	1.16574	0.000911634	40.0801	5.32481	up	1.15664	0.000713519	36.9667	5.20815	up	1.15843	0.00274018	60.0299	5.90761	up	1.11412	0.00265952	55.3668	5.79095	up	1.0972	0.0137669	1.49775	0.582796	up	C00147	ko00230,ko01100,ko01110,ko01232
984	Adenosine	Nucleotide and Its metabolites	1.14092	0.00163692	0.630941	-0.664422	down	1.16907	0.00131552	14.9488	3.90195	up	1.16797	0.00122135	23.6928	4.56638	up	1.11067	0.0230268	1.34084	0.423133	up	1.1089	0.00190584	2.12514	1.08756	up	1.14732	0.00123205	0.0896955	-3.47882	down	C00212	ko00230,ko01100,ko01232,ko02010
985	Adenosine 5'-Diphosphate（ADP）	Nucleotide and Its metabolites	1.16115	0.00197827	14.039	3.81136	up	1.16323	0.0225423	15.5286	3.95685	up	-	-	-	-	-	-	-	-	-	-	1.10347	0.000311056	0.0944765	-3.4039	down	1.12402	0.0219351	0.0854136	-3.54939	down	C00008	ko00190,ko00195,ko00230,ko01100,ko01110,ko01232,ko01240
986	Adenosine 5'-Monophosphate	Nucleotide and Its metabolites	-	-	-	-	-	-	-	-	-	-	-	-	-	-	-	1.14636	4.30127e-05	0.275633	-1.85918	down	1.10167	0.000806199	0.317643	-1.65452	down	1.13096	0.000148774	0.294709	-1.76264	down	C00020	ko00230,ko01100,ko01110,ko01232,ko01240
987	Adenosine-5'-Diphosphoglucose	Nucleotide and Its metabolites	1.10811	0.00221203	1.65119	0.723506	up	1.1655	0.00024434	6.65194	2.73378	up	1.16648	0.00052149	4.02858	2.01027	up	1.1481	0.0124165	0.388643	-1.36348	down	1.12191	0.00186105	0.235371	-2.08699	down	1.14818	0.000812822	0.0584254	-4.09726	down	-	-
988	Allopurinol	Nucleotide and Its metabolites	-	-	-	-	-	-	-	-	-	-	-	-	-	-	-	-	-	-	-	-	1.07981	0.0108952	4.34841	2.12049	up	-	-	-	-	-	D00224	-
989	Arainosine	Nucleotide and Its metabolites	1.08616	0.0119394	0.541267	-0.885588	down	1.16897	0.00136701	15.0421	3.91094	up	1.16532	0.0011381	27.7906	4.79653	up	1.07806	0.0421888	1.39877	0.484155	up	1.0822	0.00227328	2.58424	1.36974	up	1.14636	0.00111485	0.0929898	-3.42678	down	-	-
990	Creatine phosphate	Nucleotide and Its metabolites	-	-	-	-	-	-	-	-	-	-	-	-	-	-	-	-	-	-	-	-	-	-	-	-	-	1.13546	0.0170033	0.156541	-2.67539	down	C02305	ko00330,ko01100
991	Cyclic ADP ribose	Nucleotide and Its metabolites	1.14114	5.04561e-05	4.66039	2.22045	up	1.12392	0.000900411	2.86027	1.51615	up	1.15038	0.000539818	0.61374	-0.7043	down	1.09941	0.00163371	2.48164	1.31129	up	1.10524	0.000270938	0.532495	-0.909159	down	-	-	-	-	-	C13050	-
992	Cyclic Amp	Nucleotide and Its metabolites	1.16074	0.00114861	5.40527	2.43437	up	1.16574	0.000109916	0.27971	-1.83799	down	1.1679	0.00097856	0.0517477	-4.27236	down	1.15947	0.00727201	17.4889	4.12837	up	1.11076	0.0125483	3.23552	1.694	up	1.14721	0.00669076	62.525	5.96636	up	C00575	ko00230,ko01100,ko02025,ko02026,ko04111,ko04113,ko04213,ko05110,ko05111,ko05133,ko05142,ko05146
993	Cytarabine	Nucleotide and Its metabolites	-	-	-	-	-	-	-	-	-	-	1.12886	0.0442042	4.55202	2.18651	up	-	-	-	-	-	-	-	-	-	-	-	-	-	-	-	C02961	-
994	Cytidine	Nucleotide and Its metabolites	1.14069	0.00036204	2.23213	1.15842	up	1.16707	0.000665923	11.9822	3.58282	up	1.1667	0.000752626	5.36808	2.42441	up	1.14437	0.0181808	5.03834	2.33295	up	1.07162	0.0366512	2.2572	1.17453	up	1.10642	0.00123552	0.420485	-1.24987	down	C00475	ko00240,ko01100,ko01232,ko02010
995	Cytidine 5'-Diphosphocholine	Nucleotide and Its metabolites	-	-	-	-	-	1.1557	0.00476631	6.40046	2.67818	up	1.09357	0.00140195	6.63221	2.72949	up	-	-	-	-	-	-	-	-	-	-	-	-	-	-	-	C00307	ko00552,ko00564,ko01100
996	Cytidine 5'-monophosphate-N-acetylneuraminic acid（CMP-NANA）	Nucleotide and Its metabolites	-	-	-	-	-	1.12635	0.00440513	42.336	5.40381	up	1.11349	0.00226024	19.7607	4.30456	up	-	-	-	-	-	-	-	-	-	-	1.13272	0.00481868	0.0349984	-4.83657	down	C00128	ko00520,ko00541,ko01100,ko01250
997	Cytidine-5-Monophosphate	Nucleotide and Its metabolites	1.04111	0.0149391	0.845068	-0.24286	down	1.16139	0.0164859	6.67139	2.73799	up	1.1618	0.015622	7.8945	2.98085	up	1.06386	0.0142538	0.659847	-0.599797	down	-	-	-	-	-	1.14041	0.0143842	0.098907	-3.33778	down	C00055	ko00240,ko01100,ko01232
998	Cytosine	Nucleotide and Its metabolites	-	-	-	-	-	1.16935	0.00367865	#DIV/0!	#DIV/0!	up	1.16854	0.00367865	#DIV/0!	#DIV/0!	up	1.16078	0.0301499	#DIV/0!	#DIV/0!	up	1.12252	0.0301499	#DIV/0!	#DIV/0!	up	1.08894	0.00144122	0.334419	-1.58027	down	C00380	ko00240,ko01100,ko01232
999	Deoxy-5-methylcytosine-ester	Nucleotide and Its metabolites	-	-	-	-	-	1.11909	0.00626355	1.62702	0.702235	up	1.10432	0.00272962	1.93926	0.955507	up	1.11079	0.00085136	0.34138	-1.55055	down	1.03838	0.0108967	0.406893	-1.29728	down	1.12377	0.000700071	0.209819	-2.25279	down	C03495	-
1000	Deoxycytidine	Nucleotide and Its metabolites	-	-	-	-	-	-	-	-	-	-	-	-	-	-	-	-	-	-	-	-	-	-	-	-	-	1.13341	0.00148043	3.14201	1.65169	up	C00881	ko00240,ko01100,ko01232,ko02010
1001	Deoxyguanosine	Nucleotide and Its metabolites	1.15419	0.00841559	0.258961	-1.94919	down	1.15376	0.0001905	2.62818	1.39406	up	1.16762	0.00132921	10.1489	3.34326	up	-	-	-	-	-	1.1221	0.000200849	4.25308	2.08851	up	1.14425	0.00220019	0.419066	-1.25475	down	C00330	ko00230,ko01100,ko01232,ko02010
1002	Deoxyguanosine 5'-monophosphate(dGMP)	Nucleotide and Its metabolites	-	-	-	-	-	-	-	-	-	-	-	-	-	-	-	1.14935	2.36569e-05	0.253037	-1.98258	down	1.09573	0.0122353	0.295728	-1.75766	down	1.13358	9.97053e-05	0.283379	-1.81919	down	C00362	ko00230,ko01100,ko01232
1003	Dihydrouracil	Nucleotide and Its metabolites	-	-	-	-	-	1.15289	0.0095097	0.436881	-1.19469	down	-	-	-	-	-	-	-	-	-	-	-	-	-	-	-	-	-	-	-	-	C00429	ko00240,ko00410,ko00770,ko01100
1004	Guanine	Nucleotide and Its metabolites	-	-	-	-	-	1.10595	0.00224659	2.00481	1.00347	up	1.16071	0.0025412	3.21866	1.68646	up	-	-	-	-	-	-	-	-	-	-	-	-	-	-	-	C00242	ko00230,ko01100,ko01232
1005	Guanosine	Nucleotide and Its metabolites	-	-	-	-	-	1.16853	0.000654757	9.62104	3.26619	up	1.09132	1.36349e-05	19.7338	4.3026	up	1.12509	0.0163907	1.82752	0.869888	up	-	-	-	-	-	1.14412	0.000104417	0.18995	-2.39631	down	C00387	ko00230,ko01100,ko01232,ko02010
1006	Guanosine 3',5'-Cyclic Monophosphate	Nucleotide and Its metabolites	1.1191	0.00489654	0.730817	-0.452417	down	1.16792	0.00133791	0.173592	-2.52623	down	1.16686	0.000706115	0.237531	-2.07381	down	1.07162	0.0278589	1.37828	0.462864	up	1.10133	0.0110486	1.88594	0.915281	up	1.14606	0.00424855	7.93975	2.98909	up	C00942	ko00230,ko01100
1007	Guanosine-5'-monophosphate	Nucleotide and Its metabolites	1.13084	0.0292671	0.348262	-1.52176	down	-	-	-	-	-	1.16553	0.00279058	4.07706	2.02753	up	-	-	-	-	-	-	-	-	-	-	-	-	-	-	-	C00144	ko00230,ko01100,ko01232
1008	Hypoxanthine	Nucleotide and Its metabolites	-	-	-	-	-	-	-	-	-	-	1.16211	0.00221743	0.238482	-2.06805	down	-	-	-	-	-	1.1118	0.00190647	0.354546	-1.49596	down	1.0581	0.0133789	1.48668	0.57209	up	C00262	ko00230,ko01100,ko01232
1009	Inosine 5'-monophosphate	Nucleotide and Its metabolites	-	-	-	-	-	1.01684	0.0228495	0.773338	-0.370828	down	-	-	-	-	-	1.14195	0.000248299	0.245016	-2.02905	down	1.10093	0.000140782	0.277976	-1.84697	down	1.11709	0.00142849	0.316829	-1.65822	down	C00130	ko00230,ko01100,ko01110,ko01232,ko01240
1010	Inosine diphosphate	Nucleotide and Its metabolites	1.03673	0.0160707	0.6694	-0.579059	down	-	-	-	-	-	-	-	-	-	-	1.15102	0.00441897	0.252779	-1.98405	down	1.09938	0.00993736	0.37762	-1.40499	down	1.11986	0.030827	0.228399	-2.13037	down	C00104	ko00230,ko01100,ko01232
1011	Isocytosine	Nucleotide and Its metabolites	-	-	-	-	-	1.16935	0.00367865	#DIV/0!	#DIV/0!	up	1.16854	0.00367865	#DIV/0!	#DIV/0!	up	1.16078	0.0301499	#DIV/0!	#DIV/0!	up	1.12252	0.0301499	#DIV/0!	#DIV/0!	up	1.08894	0.00144122	0.334419	-1.58027	down	-	-
1012	N4-Acetylcytidine-triphosphate	Nucleotide and Its metabolites	-	-	-	-	-	1.13283	0.00236507	1.18754	0.247971	up	-	-	-	-	-	1.10907	0.0090777	1.19342	0.255105	up	-	-	-	-	-	-	-	-	-	-	-	-
1013	N6-Succinyl Adenosine	Nucleotide and Its metabolites	1.15308	0.000214184	1.57451	0.654899	up	1.1574	1.64836e-05	0.212202	-2.23649	down	1.16152	7.26645e-06	0.134774	-2.89139	down	-	-	-	-	-	1.11907	0.00100531	0.611617	-0.7093	down	1.13753	0.000156298	4.53811	2.18209	up	-	-
1014	N6-isopentene adenine	Nucleotide and Its metabolites	1.14785	0.00822044	1.83791	0.878065	up	1.16561	4.0709e-05	0.450763	-1.14956	down	1.16557	0.00331253	0.245259	-2.02762	down	1.15043	9.42155e-05	0.477446	-1.06659	down	1.11816	0.00233272	0.259777	-1.94465	down	-	-	-	-	-	C04083	ko01110
1015	N6-methyl-2'-deoxyadenosine	Nucleotide and Its metabolites	1.14904	0.00404544	0.36851	-1.44023	down	1.15329	0.00325743	2.51893	1.33281	up	1.16504	0.00346619	6.83546	2.77304	up	1.14649	0.0086783	3.04566	1.60676	up	1.11941	0.0066778	8.26481	3.04698	up	-	-	-	-	-	C03795	-
1016	N6-methyladenosine	Nucleotide and Its metabolites	1.13077	0.000999995	0.805759	-0.31158	down	1.15467	1.97119e-06	0.0851221	-3.55432	down	1.15094	5.74958e-06	0.105642	-3.24274	down	1.04161	0.00840824	0.275811	-1.85825	down	-	-	-	-	-	-	-	-	-	-	-	-
1017	Nicotinamide riboside chloride	Nucleotide and Its metabolites	1.14402	0.000151395	2.95527	1.56329	up	1.16563	0.000751268	12.5328	3.64764	up	1.16678	0.00145233	4.24082	2.08434	up	-	-	-	-	-	1.02016	0.0134322	0.425364	-1.23323	down	1.13103	0.00010108	0.100302	-3.31757	down	-	-
1018	Nicotinic Acid Adenine Dinucleotide	Nucleotide and Its metabolites	1.15562	0.00792523	4.06077	2.02175	up	1.11902	0.0398199	2.1019	1.0717	up	1.09196	0.00644463	0.517612	-0.950058	down	1.14311	0.0164608	2.79365	1.48215	up	-	-	-	-	-	-	-	-	-	-	C00003	ko00190,ko00730,ko00760,ko00983,ko01100,ko01240
1019	Orotidine	Nucleotide and Its metabolites	1.03591	0.0280435	0.409922	-1.28658	down	1.11389	0.0373701	0.38532	-1.37587	down	-	-	-	-	-	-	-	-	-	-	-	-	-	-	-	-	-	-	-	-	C01103	ko00240,ko01100,ko01240
1020	Oxypurinol	Nucleotide and Its metabolites	1.14218	0.00308027	0.467135	-1.09809	down	1.15797	0.00172129	2.6517	1.40692	up	1.16529	0.00217651	5.67653	2.50501	up	1.08311	0.00597153	1.38829	0.473313	up	1.1165	0.00085029	2.97193	1.5714	up	1.13047	0.00326313	0.523548	-0.933607	down	C07599	-
1021	Phosphocholine	Nucleotide and Its metabolites	1.15276	3.11564e-05	4.12773	2.04535	up	1.14697	0.0103064	3.58788	1.84313	up	-	-	-	-	-	-	-	-	-	-	1.1039	0.000706642	0.324728	-1.6227	down	1.10709	0.00972455	0.373588	-1.42048	down	C00588	ko00552,ko00564,ko01100
1022	Purine	Nucleotide and Its metabolites	1.13632	0.0114908	0.760835	-0.394345	down	1.16421	0.00254594	0.514644	-0.958352	down	1.1657	7.19265e-06	0.676421	-0.564008	down	-	-	-	-	-	1.08274	0.0205389	1.29342	0.371195	up	1.14153	0.00441777	1.91216	0.935202	up	C15587	-
1023	Ribosyladenosine	Nucleotide and Its metabolites	-	-	-	-	-	-	-	-	-	-	-	-	-	-	-	1.1169	0.00111718	2.57911	1.36688	up	1.11767	0.00484949	3.34266	1.741	up	1.0653	0.00296442	2.30633	1.2056	up	-	-
1024	Theobromine	Nucleotide and Its metabolites	1.14836	0.00775371	2.05384	1.03832	up	1.15129	0.000282208	0.437662	-1.19211	down	1.16127	0.00221962	0.213095	-2.23043	down	-	-	-	-	-	1.09984	0.00119317	0.385102	-1.37669	down	1.07437	0.0191728	1.80718	0.853742	up	C07480	ko00232,ko01100,ko01110,ko01120
1025	Thymidine	Nucleotide and Its metabolites	1.15896	2.7794e-06	3.08331	1.62448	up	1.13283	0.00353088	1.53476	0.618017	up	1.16006	9.91795e-05	0.497765	-1.00646	down	1.0943	0.0188822	1.48956	0.574882	up	1.10804	0.000794699	0.483102	-1.0496	down	-	-	-	-	-	C00214	ko00240,ko01100,ko01232
1026	Thymine	Nucleotide and Its metabolites	1.03966	0.0144454	0.545186	-0.875179	down	-	-	-	-	-	1.07431	0.0186467	1.78447	0.835495	up	-	-	-	-	-	1.0724	0.0220108	3.01149	1.59048	up	-	-	-	-	-	C00178	ko00240,ko01100,ko01232
1027	Uracil	Nucleotide and Its metabolites	1.03436	0.0163979	0.692507	-0.530098	down	1.15629	0.00664926	0.490428	-1.02789	down	-	-	-	-	-	-	-	-	-	-	-	-	-	-	-	-	-	-	-	-	C00106	ko00240,ko00410,ko00770,ko01100,ko01232
1028	Uracil 5-carboxylic acid	Nucleotide and Its metabolites	1.11599	0.00394082	2.04072	1.02908	up	1.02623	0.0281791	0.626418	-0.674801	down	1.14665	0.00239027	0.30696	-1.70388	down	-	-	-	-	-	1.06701	0.00211755	0.399295	-1.32447	down	-	-	-	-	-	C03030	-
1029	Uridine	Nucleotide and Its metabolites	1.04596	0.0145049	0.387031	-1.36948	down	-	-	-	-	-	-	-	-	-	-	-	-	-	-	-	1.06952	0.0181988	5.40416	2.43407	up	-	-	-	-	-	C00299	ko00240,ko01100,ko01232,ko02010
1030	Uridine 5-Monophosphate	Nucleotide and Its metabolites	-	-	-	-	-	-	-	-	-	-	-	-	-	-	-	-	-	-	-	-	-	-	-	-	-	1.13626	2.7099e-05	0.135579	-2.8828	down	C00105	ko00240,ko01100,ko01232,ko01240
1031	Uridine 5’-Diphosphate	Nucleotide and Its metabolites	1.15766	0.0109155	22.9637	4.52129	up	1.16279	0.00739869	8.10536	3.01888	up	1.1326	0.0177142	0.352964	-1.50241	down	-	-	-	-	-	1.10969	0.0102688	0.0179256	-5.80183	down	1.12555	0.0055327	0.0507861	-4.29942	down	C00015	ko00240,ko01100,ko01232,ko01240
1032	Uridine-5'-diphospho-N-acetylgalactosamine disodium salt	Nucleotide and Its metabolites	1.14434	0.000551413	2.3995	1.26273	up	1.09609	0.00478665	0.404298	-1.30651	down	1.1514	2.90442e-05	0.168493	-2.56924	down	1.14681	0.00600392	0.0697212	-3.84226	down	1.1163	9.17313e-05	0.0290566	-5.10499	down	1.10364	0.0258355	0.17245	-2.53575	down	C00043	ko00520,ko00524,ko00540,ko00541,ko00550,ko00552,ko01100,ko01250,ko01502
1033	Xanthine	Nucleotide and Its metabolites	1.15414	0.00828223	2.76471	1.46713	up	-	-	-	-	-	-	-	-	-	-	-	-	-	-	-	-	-	-	-	-	-	-	-	-	-	C00385	ko00230,ko00232,ko01100,ko01110,ko01120,ko01232
1034	Xanthosine	Nucleotide and Its metabolites	-	-	-	-	-	-	-	-	-	-	-	-	-	-	-	-	-	-	-	-	1.0733	0.0140328	0.103336	-3.27459	down	1.08491	0.000188354	0.151282	-2.72469	down	C01762	ko00230,ko00232,ko01100,ko01110,ko01232,ko02010
1035	Xanthosine-5'-monophosphate	Nucleotide and Its metabolites	1.08302	0.0123303	1.64318	0.716494	up	1.01883	0.022631	1.35727	0.440712	up	-	-	-	-	-	1.07704	0.00310644	0.344959	-1.5355	down	1.08245	0.00122954	0.209933	-2.252	down	1.09748	0.000565468	0.254156	-1.97622	down	-	-
1036	Β-Nicotinamide Mononucleotide	Nucleotide and Its metabolites	-	-	-	-	-	1.14711	0.00656206	1.77125	0.824764	up	-	-	-	-	-	1.14146	0.000105975	0.27992	-1.83691	down	-	-	-	-	-	1.1376	0.00114685	0.158036	-2.66168	down	C00455	ko00760,ko01100
1037	Β-Pseudouridine	Nucleotide and Its metabolites	1.13141	0.00140721	0.501665	-0.995205	down	-	-	-	-	-	1.13168	0.00543308	2.05942	1.04224	up	1.15838	0.00226074	0.154649	-2.69293	down	1.11187	0.00609883	0.308271	-1.69773	down	1.1442	0.0047851	0.149688	-2.73997	down	C02067	ko00240,ko01100
1038	(2-Hydroxyethyl)phosphonic acid	Organic acid and Its derivatives	1.16081	0.000195901	0.22209	-2.17078	down	1.16651	4.23634e-05	0.308502	-1.69665	down	1.12709	0.00541266	1.38908	0.474133	up	1.15519	1.2588e-05	0.298406	-1.74465	down	1.01846	0.0451717	1.34362	0.426129	up	-	-	-	-	-	C06451	ko00440,ko00998,ko01100,ko01110
1039	(2E,4E)-6-(2-aminophenyl)-2-hydroxy-6-oxohexa-2,4-dienoic acid	Organic acid and Its derivatives	-	-	-	-	-	-	-	-	-	-	-	-	-	-	-	1.14278	0.00023193	3.13489	1.64841	up	1.08834	0.000180025	3.92726	1.97352	up	1.08902	0.000265296	4.7658	2.25272	up	C08062	ko00621,ko01100,ko01120,ko01220
1040	(R)-(-)-2-Phenylpropionic Acid	Organic acid and Its derivatives	1.13719	0.000509342	0.469775	-1.08996	down	1.16261	0.000538368	0.598383	-0.74086	down	-	-	-	-	-	-	-	-	-	-	1.09429	0.00122421	2.16881	1.1169	up	1.12664	0.0101299	1.70268	0.767803	up	-	-
1041	(R)-2-Hydroxy-3-phenylpropionic acid	Organic acid and Its derivatives	1.13885	0.0140704	1.68082	0.749163	up	1.16357	2.90582e-05	0.549295	-0.864348	down	1.16212	0.00469336	0.326802	-1.61351	down	1.12645	0.0050211	0.58673	-0.769231	down	1.10954	0.00189601	0.349074	-1.51839	down	-	-	-	-	-	C05607	ko00360,ko01100,ko01110
1042	(R)-2-Hydroxybutyric acid	Organic acid and Its derivatives	1.13991	0.00122291	0.0720329	-3.7952	down	1.1677	0.00312266	0.132904	-2.91154	down	-	-	-	-	-	1.08573	0.00230914	0.405654	-1.30168	down	1.0586	0.0286521	5.63152	2.49352	up	-	-	-	-	-	-	-
1043	(R)-3-Hydroxy-tetradecanoic acid	Organic acid and Its derivatives	1.08163	0.0146581	2.53861	1.34404	up	1.16748	0.00250699	223.907	7.80675	up	1.16713	0.00253327	88.2004	6.46271	up	1.15885	0.00707628	160.853	7.3296	up	1.1207	0.00720047	63.3627	5.98556	up	-	-	-	-	-	C22001	-
1044	1-Aminocyclopropane-1-carboxylic acid	Organic acid and Its derivatives	1.14836	0.00391765	2.12429	1.08698	up	1.13975	0.00710067	1.71289	0.77643	up	-	-	-	-	-	1.08436	0.00624577	0.756834	-0.40195	down	1.11533	0.00271153	0.356277	-1.48893	down	1.13442	0.00377319	0.441847	-1.17838	down	C01234	ko00270,ko01100,ko01110
1045	1-Deoxyvaleric acid	Organic acid and Its derivatives	1.1333	0.0119192	1.05585	0.078403	up	1.15162	0.00611244	0.776563	-0.364826	down	1.1553	0.00161749	0.735487	-0.443229	down	1.14751	0.0045913	0.763949	-0.388452	down	1.11311	0.000989732	0.72354	-0.466855	down	-	-	-	-	-	C20404	ko00998,ko01100,ko01110
1046	2,3-Dihydroxybenzoic acid	Organic acid and Its derivatives	1.11307	0.000606535	0.337913	-1.56528	down	1.15528	0.000824461	1.9171	0.938922	up	1.14837	7.51507e-05	5.67334	2.5042	up	1.15982	0.000228846	5.03737	2.33267	up	1.11555	8.11899e-05	14.9073	3.89795	up	1.14442	9.87346e-05	2.62761	1.39375	up	C00196	ko00362,ko00627,ko01053,ko01110,ko01120
1047	2,4-Dihydroxy-6-pentylbenzoic acid	Organic acid and Its derivatives	-	-	-	-	-	1.12119	0.00615772	2.1301	1.09092	up	-	-	-	-	-	1.13122	0.0283121	4.60652	2.20368	up	-	-	-	-	-	-	-	-	-	-	C20417	ko00999,ko01100,ko01110
1048	2,5-Furandicarboxylicacid	Organic acid and Its derivatives	1.14462	0.000578165	0.131405	-2.92791	down	1.12021	0.000856092	0.0809715	-3.62644	down	-	-	-	-	-	1.1591	0.00185793	1.8397	0.879471	up	1.11325	1.6207e-05	14.0002	3.80738	up	1.1139	5.83234e-06	22.7204	4.50591	up	C20450	ko00365,ko01120
1049	2,6-Diaminopimelic acid	Organic acid and Its derivatives	1.1598	0.00377552	9.15492	3.19455	up	1.16308	0.000813365	0.191157	-2.38717	down	1.16735	0.00324964	0.0208802	-5.58172	down	1.15602	0.000924743	0.130458	-2.93834	down	1.12189	0.00321251	0.0142501	-6.13289	down	-	-	-	-	-	C00666	ko00300,ko00470,ko01100,ko01110,ko01120,ko01230
1050	2,6-Dimethoxybenzoic acid	Organic acid and Its derivatives	1.1425	0.0270156	0.164412	-2.60461	down	-	-	-	-	-	1.15965	0.00985798	5.25142	2.39271	up	1.12834	0.00238162	3.95043	1.98201	up	1.12156	0.00510314	24.0276	4.58662	up	1.13607	0.00506725	4.57544	2.19391	up	-	-
1051	2-Furoic acid	Organic acid and Its derivatives	1.13798	0.000856123	0.739258	-0.435851	down	1.11925	0.00251934	0.757338	-0.400991	down	-	-	-	-	-	-	-	-	-	-	-	-	-	-	-	-	-	-	-	-	C01546	ko00365,ko01100,ko01120
1052	2-Hydroxy-2-Methyl Butyric acid	Organic acid and Its derivatives	1.16189	8.14781e-08	0.211516	-2.24116	down	1.16884	2.12656e-06	0.0239053	-5.38652	down	1.16727	5.91763e-06	0.113019	-3.14537	down	1.16092	7.58759e-09	0.0994008	-3.3306	down	1.11698	7.12929e-05	0.469944	-1.08944	down	1.1439	0.0011771	4.1581	2.05593	up	-	-
1053	2-Hydroxy-3,5-dinitrobenzoic acid	Organic acid and Its derivatives	1.12283	0.00156766	0.503353	-0.990358	down	1.01587	0.0293902	0.61258	-0.707029	down	-	-	-	-	-	-	-	-	-	-	1.06966	0.0196031	2.2654	1.17976	up	1.00686	0.0224533	1.86146	0.896436	up	C11319	-
1054	2-Hydroxy-3-Methyl Butanoic Acid	Organic acid and Its derivatives	1.16153	0.000151301	0.214599	-2.22028	down	1.16904	0.000202452	0.022282	-5.48798	down	1.16783	0.000178964	0.103831	-3.26769	down	1.16088	0.000100493	0.108892	-3.19903	down	1.11572	3.89029e-05	0.50742	-0.978746	down	1.14596	0.00132146	4.88699	2.28895	up	-	-
1055	2-Hydroxyadipic acid	Organic acid and Its derivatives	-	-	-	-	-	-	-	-	-	-	-	-	-	-	-	-	-	-	-	-	1.11154	0.00265674	4.06498	2.02325	up	-	-	-	-	-	C02360	-
1056	2-Hydroxybutanoic Acid	Organic acid and Its derivatives	-	-	-	-	-	-	-	-	-	-	1.06689	0.0397	0.673448	-0.570361	down	-	-	-	-	-	-	-	-	-	-	-	-	-	-	-	C05984	ko00640
1057	2-Hydroxycaprylic acid	Organic acid and Its derivatives	-	-	-	-	-	1.03122	0.0215347	1.46802	0.553872	up	-	-	-	-	-	1.11433	0.00490982	2.02742	1.01964	up	-	-	-	-	-	-	-	-	-	-	-	-
1058	2-Hydroxyethanesulfonate	Organic acid and Its derivatives	1.16126	0.00974845	#DIV/0!	#DIV/0!	up	1.16714	0.030266	#DIV/0!	#DIV/0!	up	-	-	-	-	-	-	-	-	-	-	-	-	-	-	-	-	-	-	-	-	C05123	ko00430,ko01100
1059	2-Hydroxyglutaric acid	Organic acid and Its derivatives	1.13471	0.000667733	0.167161	-2.58069	down	1.16831	2.18897e-05	0.354486	-1.4962	down	1.03971	0.0318284	2.12063	1.0845	up	1.15254	8.02651e-05	0.702345	-0.509749	down	1.08391	0.00201162	4.20162	2.07094	up	1.14492	0.000138862	1.9813	0.986449	up	C03196	ko00310,ko01100,ko01120
1060	2-Hydroxymyristic acid	Organic acid and Its derivatives	1.14837	0.000193198	1.59498	0.673535	up	-	-	-	-	-	1.08265	0.0136189	0.669021	-0.579876	down	1.15617	0.000157779	0.19821	-2.3349	down	1.12061	7.56463e-05	0.124271	-3.00843	down	1.13916	0.00737705	0.185751	-2.42856	down	-	-
1061	2-Isopropylmalate	Organic acid and Its derivatives	1.16107	2.60852e-05	0.157216	-2.66918	down	1.16586	1.18072e-06	0.172436	-2.53587	down	-	-	-	-	-	1.14212	0.000855811	0.366848	-1.44675	down	1.09289	0.0209697	2.3334	1.22243	up	1.0982	0.018302	2.12745	1.08912	up	C02504	ko00290,ko00620,ko01100,ko01110,ko01210,ko01230
1062	2-Methoxyacetic acid	Organic acid and Its derivatives	-	-	-	-	-	-	-	-	-	-	1.11938	0.00743544	1.70945	0.773532	up	-	-	-	-	-	-	-	-	-	-	-	-	-	-	-	D77874	-
1063	2-Methyllactic acid	Organic acid and Its derivatives	1.13991	0.00122291	0.0720329	-3.7952	down	1.1677	0.00312266	0.132904	-2.91154	down	-	-	-	-	-	1.08573	0.00230914	0.405654	-1.30168	down	1.0586	0.0286521	5.63152	2.49352	up	-	-	-	-	-	C21297	-
1064	2-Methylsuccinic Acid	Organic acid and Its derivatives	1.16139	0.00038621	0.143023	-2.80569	down	1.1682	0.000242511	0.160111	-2.64286	down	-	-	-	-	-	1.16095	0.000373568	0.0931512	-3.42428	down	1.10565	0.00038492	0.651304	-0.618596	down	1.13214	0.00156242	0.581791	-0.781427	down	-	-
1065	2-Phospho-D-glyceric acid	Organic acid and Its derivatives	1.15857	0.00215399	6.58944	2.72016	up	1.15324	0.000370741	2.20525	1.14094	up	1.16172	0.00297018	0.334665	-1.57921	down	1.13655	0.0187532	2.94132	1.55647	up	1.08467	0.000964794	0.44637	-1.16369	down	-	-	-	-	-	C00631	ko00010,ko00030,ko00260,ko00561,ko00630,ko00680,ko01100,ko01110,ko01120,ko01200,ko01230
1066	2-hydroxyphenylacetic acid	Organic acid and Its derivatives	1.14502	0.0011663	0.369774	-1.43529	down	1.14293	0.00333273	0.442085	-1.1776	down	-	-	-	-	-	-	-	-	-	-	1.09924	0.00104862	2.59892	1.37791	up	1.11287	0.00132141	2.17381	1.12023	up	C05852	ko00360,ko00643,ko01100,ko01120
1067	2-methyl citric acid	Organic acid and Its derivatives	1.16137	0.00895296	0	#DIV/0!	down	-	-	-	-	-	-	-	-	-	-	-	-	-	-	-	-	-	-	-	-	-	-	-	-	-	-	-
1068	3,3-Dimethylglutaric acid	Organic acid and Its derivatives	-	-	-	-	-	-	-	-	-	-	-	-	-	-	-	1.09294	0.0103714	0.774151	-0.369313	down	-	-	-	-	-	-	-	-	-	-	-	-
1069	3,4,5-Trimethoxycinnamic Acid	Organic acid and Its derivatives	-	-	-	-	-	-	-	-	-	-	-	-	-	-	-	1.15702	0.00432673	7.56633	2.91959	up	1.09814	0.00213642	10.4061	3.37935	up	1.13269	0.00216192	6.19858	2.63194	up	-	-
1070	3,5-Dihydroxy-4-methoxybenzoic acid	Organic acid and Its derivatives	1.10641	0.00054261	0.124657	-3.00397	down	-	-	-	-	-	1.11347	0.0262239	9.94358	3.31377	up	-	-	-	-	-	1.07589	0.0299521	13.0035	3.70082	up	-	-	-	-	-	-	-
1071	3,5-Dihydroxybenzoic acid	Organic acid and Its derivatives	1.11307	0.000606535	0.337913	-1.56528	down	1.15528	0.000824461	1.9171	0.938922	up	1.14837	7.51507e-05	5.67334	2.5042	up	1.15982	0.000228846	5.03737	2.33267	up	1.11555	8.11899e-05	14.9073	3.89795	up	1.14442	9.87346e-05	2.62761	1.39375	up	-	-
1072	3,5-Dimethoxy-4-Hydroxycinnamic Acid	Organic acid and Its derivatives	-	-	-	-	-	1.00384	0.0136657	2.35439	1.23535	up	1.10795	0.00637307	9.39253	3.23151	up	1.08446	0.0016805	3.68974	1.88352	up	1.08314	0.00292893	14.7197	3.87968	up	1.01102	0.0203814	1.56718	0.648167	up	C00482	ko01100,ko01110
1073	3-(3-Hydroxyphenyl)-3-hydroxypropanoic acid	Organic acid and Its derivatives	1.15215	0.000267634	0.300539	-1.73438	down	1.1582	0.00192439	2.13784	1.09615	up	1.16448	0.00126951	7.11336	2.83053	up	1.159	0.00229865	5.53495	2.46857	up	1.12154	0.00192652	18.4167	4.20295	up	1.13952	0.00215835	2.58904	1.37242	up	-	-
1074	3-Amino-4-methylpentanoic acid	Organic acid and Its derivatives	-	-	-	-	-	1.01058	0.0199416	0.648021	-0.625888	down	-	-	-	-	-	-	-	-	-	-	-	-	-	-	-	1.05808	0.00627219	1.78371	0.834882	up	C02486	-
1075	3-Amino-5-hydroxybenzoic acid	Organic acid and Its derivatives	1.08381	0.0485988	0.37327	-1.42171	down	1.16202	0.00271747	16.6779	4.05987	up	1.16606	0.00308795	44.6805	5.48157	up	-	-	-	-	-	1.08679	0.0218896	3.55527	1.82996	up	1.14255	0.00279476	0.0795709	-3.65161	down	C12107	ko01051,ko01110
1076	3-Carboxypropyltrimethylammonium	Organic acid and Its derivatives	-	-	-	-	-	1.01625	0.0318431	0.777464	-0.363153	down	-	-	-	-	-	1.11662	0.0465906	4.08322	2.02971	up	1.08705	0.039645	5.42348	2.43922	up	1.1162	0.0411898	5.25197	2.39286	up	D83216	-
1077	3-Dehydroshikimate	Organic acid and Its derivatives	1.15721	0.00029123	3.55192	1.8286	up	-	-	-	-	-	1.16403	0.000497037	0.33717	-1.56845	down	1.11617	0.00675741	1.67516	0.744296	up	1.10895	0.00021284	0.47162	-1.0843	down	1.06776	0.0198419	1.39876	0.484151	up	C02637	ko00400,ko00999,ko01053,ko01100,ko01110,ko01230,ko01240
1078	3-Guanidinopropionic acid	Organic acid and Its derivatives	1.13367	0.00093869	1.27939	0.355461	up	-	-	-	-	-	-	-	-	-	-	1.15339	8.9725e-05	1.53677	0.619898	up	1.08548	0.00162875	1.20117	0.264437	up	1.09143	0.00966251	1.42205	0.507967	up	C03065	-
1079	3-Hydroxy-3-Methyl Butyric Acid	Organic acid and Its derivatives	1.11462	0.0187889	0.57058	-0.809499	down	1.15063	0.0134856	0.426278	-1.23013	down	1.11567	0.0109868	0.747096	-0.420634	down	1.06424	0.0195884	1.63809	0.712018	up	1.10765	0.0118301	2.87093	1.52152	up	1.13945	0.0103093	3.84278	1.94215	up	C20827	ko00280,ko01100
1080	3-Hydroxybutanoic acid	Organic acid and Its derivatives	-	-	-	-	-	-	-	-	-	-	1.06689	0.0397	0.673448	-0.570361	down	-	-	-	-	-	-	-	-	-	-	-	-	-	-	-	C01089	ko00650,ko01100
1081	3-Hydroxycinnamic acid	Organic acid and Its derivatives	1.14787	0.000192736	0.675362	-0.566267	down	-	-	-	-	-	1.10895	0.0144098	1.36986	0.45403	up	1.1492	0.00757391	2.04663	1.03325	up	1.11738	0.00419708	3.03041	1.59952	up	1.13245	0.00313824	2.21221	1.14549	up	C12621	ko00360,ko01100,ko01120,ko01220
1082	3-Hydroxyglutaric acid	Organic acid and Its derivatives	1.13471	0.000667733	0.167161	-2.58069	down	1.16831	2.18897e-05	0.354486	-1.4962	down	1.03971	0.0318284	2.12063	1.0845	up	1.15254	8.02651e-05	0.702345	-0.509749	down	1.08391	0.00201162	4.20162	2.07094	up	1.14492	0.000138862	1.9813	0.986449	up	-	-
1083	3-Hydroxyphenylacetic acid	Organic acid and Its derivatives	1.09712	0.00178333	0.178931	-2.48253	down	1.02146	0.0227035	1.36468	0.448567	up	1.12215	0.000300982	7.62688	2.93109	up	-	-	-	-	-	-	-	-	-	-	1.0038	0.0074437	0.183824	-2.4436	down	C05593	ko00350,ko00360,ko00643,ko01100,ko01120
1084	3-Hydroxypropanoic Acid	Organic acid and Its derivatives	-	-	-	-	-	-	-	-	-	-	-	-	-	-	-	1.01089	0.0113785	2.20274	1.1393	up	1.09607	0.0115344	2.83034	1.50098	up	1.04643	0.00753298	2.35556	1.23607	up	C01013	ko00240,ko00410,ko00640,ko00720,ko01100,ko01120,ko01200
1085	3-Hydroxypyruvic acid	Organic acid and Its derivatives	-	-	-	-	-	-	-	-	-	-	-	-	-	-	-	-	-	-	-	-	-	-	-	-	-	1.11368	0.0046843	1.63294	0.707472	up	C00168	ko00260,ko00630,ko00680,ko01100,ko01110,ko01120,ko01200
1086	3-Indoleacrylic acid	Organic acid and Its derivatives	-	-	-	-	-	1.13119	0.001516	1.74795	0.805665	up	1.12553	0.00173626	1.72987	0.790659	up	1.10184	0.0095915	1.46337	0.549292	up	1.05566	0.0132329	1.44823	0.534287	up	1.02211	0.0446402	0.837191	-0.256372	down	C21283	-
1087	3-Methoxyphenylacetic acid	Organic acid and Its derivatives	1.14289	0.0122255	1.57448	0.654879	up	1.12211	0.0146405	0.798006	-0.325529	down	1.15449	0.00271433	0.506836	-0.980408	down	1.16	3.18655e-05	0.787459	-0.344723	down	1.11566	0.00669801	0.500138	-0.999602	down	-	-	-	-	-	-	-
1088	3-Methylglutaric acid	Organic acid and Its derivatives	-	-	-	-	-	-	-	-	-	-	-	-	-	-	-	-	-	-	-	-	1.05157	0.0179016	0.552536	-0.855859	down	-	-	-	-	-	-	-
1089	3-Oxostearic acid	Organic acid and Its derivatives	1.09501	0.00529447	1.4667	0.55257	up	1.16813	0.00210828	24.5201	4.61589	up	1.16773	0.00222603	16.7179	4.06332	up	1.15647	0.00541246	7.1726	2.8425	up	1.11815	0.00670397	4.89031	2.28993	up	1.1386	0.00113119	0.292519	-1.7734	down	-	-
1090	3-Ureidopropionate	Organic acid and Its derivatives	1.16139	0.00038621	0.143023	-2.80569	down	1.1682	0.000242511	0.160111	-2.64286	down	-	-	-	-	-	1.16095	0.000373568	0.0931512	-3.42428	down	1.10565	0.00038492	0.651304	-0.618596	down	1.13214	0.00156242	0.581791	-0.781427	down	C02642	ko00240,ko00410,ko00770,ko01100
1091	4-(butylamino)benzoic-acid	Organic acid and Its derivatives	1.14536	0.000143886	0.436034	-1.19749	down	1.16049	3.47801e-05	0.272542	-1.87545	down	1.07536	0.0129656	0.625048	-0.677961	down	1.15023	9.48975e-05	0.450313	-1.151	down	-	-	-	-	-	1.07941	0.00436176	1.65227	0.724446	up	-	-
1092	4-Acetamidobutyric Acid	Organic acid and Its derivatives	1.15304	0.000458753	4.29618	2.10306	up	1.15955	0.0130885	0.252466	-1.98584	down	1.16801	0.00177719	0.0587651	-4.0889	down	1.14387	0.0161981	0.352003	-1.50634	down	1.12229	0.00180187	0.0819339	-3.6094	down	1.11069	0.00620751	1.39426	0.479501	up	C02946	ko00330,ko01100
1093	4-Acetylaminobenzoic acid	Organic acid and Its derivatives	-	-	-	-	-	1.03499	0.0330771	0.800529	-0.320974	down	1.00336	0.0299264	0.809789	-0.304382	down	1.15139	0.003628	1.77452	0.827431	up	1.11015	0.00153748	1.79505	0.844023	up	1.13316	0.00031564	2.21669	1.14841	up	-	-
1094	4-Guanidinobutyric Acid	Organic acid and Its derivatives	1.11601	0.0397287	3.44983	1.78652	up	1.16065	0.0103628	0.211525	-2.2411	down	1.16025	0.0251055	0.0613147	-4.02762	down	1.14338	0.00846765	0.245146	-2.02829	down	1.11222	0.0254632	0.0710603	-3.81481	down	-	-	-	-	-	C01035	ko00330,ko01100
1095	4-Hydroxy-3-methylbenzoic acid	Organic acid and Its derivatives	1.15637	9.93753e-05	0.37013	-1.43389	down	1.16398	0.000323039	0.478714	-1.06276	down	1.0891	0.00647501	1.29337	0.37113	up	-	-	-	-	-	1.11239	0.00478394	2.77425	1.4721	up	1.13274	0.00808184	2.14498	1.10097	up	C21167	ko00623,ko01120
1096	4-Oxopentanoate	Organic acid and Its derivatives	-	-	-	-	-	-	-	-	-	-	-	-	-	-	-	1.05706	0.00296528	3.38072	1.75733	up	1.09382	0.00483003	7.50454	2.90776	up	1.13492	0.00757473	4.93341	2.30258	up	-	-
1097	5-Aminosalicylic Acid	Organic acid and Its derivatives	1.13608	0.00308273	0.3446	-1.53701	down	1.15416	0.000800429	2.52138	1.33421	up	1.16235	0.00124001	7.31685	2.87122	up	1.04786	0.0125104	1.37754	0.462092	up	1.11042	0.000578454	3.9975	1.9991	up	1.1252	0.00223669	0.546342	-0.872122	down	C07138	-
1098	5-Hydroxymethyl-2-furancarboxylic acid	Organic acid and Its derivatives	1.09543	0.00204489	0.440073	-1.18418	down	1.14663	0.000562949	1.71142	0.775193	up	1.14334	9.11951e-05	3.88894	1.95938	up	1.13725	0.0174935	2.60227	1.37977	up	1.10446	0.0082563	5.91327	2.56396	up	-	-	-	-	-	C20448	-
1099	5-O-(1-carboxyvinyl)-3-phosphate	Organic acid and Its derivatives	-	-	-	-	-	1.13499	0.00066225	2.01317	1.00947	up	1.16347	0.00134745	2.21975	1.1504	up	1.1497	0.00837518	0.24279	-2.04222	down	1.1177	3.1651e-05	0.267704	-1.90129	down	1.14583	0.000696083	0.120601	-3.05168	down	C01269	ko00400,ko01100,ko01110,ko01230
1100	8-Aminooctanoic Acid	Organic acid and Its derivatives	1.14192	4.13472e-05	0.103224	-3.27616	down	1.16642	0.0015424	3.59693	1.84676	up	1.15994	0.00100987	34.846	5.12292	up	1.09588	0.00470461	0.382298	-1.38723	down	1.0385	0.0428109	3.70359	1.88892	up	1.13485	0.000198575	0.106285	-3.234	down	-	-
1101	8-Methylnonenoate	Organic acid and Its derivatives	1.15905	0.040373	#DIV/0!	#DIV/0!	up	-	-	-	-	-	-	-	-	-	-	1.16148	0.00211946	#DIV/0!	#DIV/0!	up	1.10078	0.00026043	6.86772	2.77983	up	1.09384	0.000175299	6.75168	2.75525	up	C18202	ko00996,ko01100,ko01110
1102	Adenylocuccinic Acid	Organic acid and Its derivatives	-	-	-	-	-	1.11489	8.04903e-05	9.80209	3.29309	up	1.14946	0.000103127	3.43627	1.78084	up	-	-	-	-	-	1.10004	0.0227275	0.287576	-1.79798	down	1.14649	0.000864176	0.0836885	-3.57883	down	C03794	ko00230,ko00250,ko01100,ko01232,ko01240
1103	Allantoin	Organic acid and Its derivatives	1.08247	0.0425504	2.05118	1.03645	up	1.13279	0.0350054	3.05042	1.60901	up	-	-	-	-	-	1.13225	0.0023929	1.75194	0.808953	up	-	-	-	-	-	-	-	-	-	-	C01551	-
1104	Azelaic Acid	Organic acid and Its derivatives	-	-	-	-	-	-	-	-	-	-	-	-	-	-	-	1.1504	0.0038795	3.131	1.64662	up	1.0395	0.00387632	2.59254	1.37437	up	1.12491	0.00250567	2.46598	1.30216	up	C08261	-
1105	Bicine	Organic acid and Its derivatives	1.06499	0.00421031	0.202652	-2.30293	down	1.1336	0.0082919	0.0829193	-3.59215	down	-	-	-	-	-	1.13105	0.00906035	0.141831	-2.81776	down	-	-	-	-	-	-	-	-	-	-	-	-
1106	Caffeic Acid	Organic acid and Its derivatives	-	-	-	-	-	-	-	-	-	-	-	-	-	-	-	1.14268	0.000191093	2.51333	1.3296	up	1.11143	0.000184047	2.61781	1.38836	up	1.14077	0.000748396	2.33301	1.2222	up	C01481	-
1107	Cinnamic Acid	Organic acid and Its derivatives	1.06363	0.0271239	0.531313	-0.912367	down	-	-	-	-	-	-	-	-	-	-	-	-	-	-	-	1.00441	0.0266511	2.05447	1.03877	up	-	-	-	-	-	C00423	ko00130,ko00360,ko00996,ko00999,ko01100,ko01110,ko01120,ko01220
1108	Cis-ACCP	Organic acid and Its derivatives	-	-	-	-	-	1.16794	0.0172798	#DIV/0!	#DIV/0!	up	1.03383	0.0137572	3.76416	1.91233	up	1.16033	0.0264604	#DIV/0!	#DIV/0!	up	1.10303	0.0271837	59.3557	5.89131	up	1.13311	0.0297262	15.7686	3.97899	up	-	-
1109	Cis-Aconitic Acid	Organic acid and Its derivatives	1.10733	0.0106937	3.27897	1.71324	up	1.06763	0.0109895	2.27425	1.18539	up	-	-	-	-	-	1.14779	0.0145048	13.3203	3.73555	up	1.09624	0.0187592	4.06234	2.02231	up	1.1314	0.0172351	5.85701	2.55016	up	C00417	ko00020,ko00630,ko00660,ko00720,ko01100,ko01110,ko01120,ko01210
1110	Citraconic Acid	Organic acid and Its derivatives	1.08611	0.0193829	0.153121	-2.70725	down	-	-	-	-	-	1.00899	0.0310116	3.4467	1.78522	up	-	-	-	-	-	-	-	-	-	-	-	-	-	-	-	C02226	ko00290,ko00660,ko01100,ko01210
1111	Citramalic Acid	Organic acid and Its derivatives	1.13471	0.000667733	0.167161	-2.58069	down	1.16831	2.18897e-05	0.354486	-1.4962	down	1.03971	0.0318284	2.12063	1.0845	up	1.15254	8.02651e-05	0.702345	-0.509749	down	1.08391	0.00201162	4.20162	2.07094	up	1.14492	0.000138862	1.9813	0.986449	up	C00815	-
1112	Citric Acid	Organic acid and Its derivatives	1.15951	0.000820596	2.48603	1.31384	up	-	-	-	-	-	-	-	-	-	-	1.11729	0.0386465	2.10215	1.07187	up	-	-	-	-	-	-	-	-	-	-	C00158	ko00020,ko00250,ko00630,ko00720,ko01053,ko01100,ko01110,ko01120,ko01200,ko01210,ko01230,ko01240,ko02020
1113	Colneleic acid	Organic acid and Its derivatives	-	-	-	-	-	-	-	-	-	-	-	-	-	-	-	-	-	-	-	-	1.06458	0.000935494	6.43054	2.68494	up	1.1284	0.00312391	8.56673	3.09875	up	-	-
1114	Cork-oximate	Organic acid and Its derivatives	1.07755	0.0148513	0.573949	-0.801005	down	1.1559	5.99306e-05	0.309515	-1.69192	down	1.05729	0.0427905	0.539273	-0.890912	down	1.1204	0.00118775	0.350685	-1.51175	down	-	-	-	-	-	-	-	-	-	-	-	-
1115	Creatine	Organic acid and Its derivatives	1.16112	0.00293257	18.3574	4.19829	up	-	-	-	-	-	1.16165	0.00246226	0.0367311	-4.76685	down	1.16157	0.00068497	0	#DIV/0!	down	1.1233	0.00263927	0	#DIV/0!	down	1.14724	0.0333679	0	#DIV/0!	down	C00300	ko00260,ko00330,ko01100
1116	Creatinine	Organic acid and Its derivatives	1.12999	0.00280387	0.415342	-1.26763	down	-	-	-	-	-	-	-	-	-	-	1.15621	0.00442166	0.16317	-2.61556	down	1.09729	0.0143288	0.392856	-1.34793	down	1.12053	0.0395983	0.234074	-2.09496	down	C00791	ko00330,ko01100
1117	D-Glyceric Acid	Organic acid and Its derivatives	-	-	-	-	-	-	-	-	-	-	-	-	-	-	-	-	-	-	-	-	1.02745	0.00799906	6.84322	2.77468	up	-	-	-	-	-	C00258	ko00030,ko00260,ko00561,ko00630,ko00680,ko01100,ko01110,ko01120,ko01200
1118	D-Malic acid	Organic acid and Its derivatives	1.14401	0.01331	0.304458	-1.71568	down	1.02936	0.0429637	1.38103	0.465745	up	1.16466	8.73724e-06	4.53603	2.18143	up	1.12253	0.0390277	3.59817	1.84726	up	1.11419	0.0267062	11.8183	3.56295	up	-	-	-	-	-	C00497	ko00650,ko01100
1119	D-threo-Isocitric acid	Organic acid and Its derivatives	-	-	-	-	-	1.1242	0.00173995	1.79192	0.841507	up	1.05618	0.00241503	4.54569	2.1845	up	1.14315	0.00483364	3.17041	1.66467	up	1.05854	0.001193	8.0426	3.00766	up	1.11081	0.0182228	1.76928	0.823163	up	-	-
1120	DL-Aminopimelic acid	Organic acid and Its derivatives	1.15751	0.00126555	0.137352	-2.86405	down	1.16701	0.00197822	0.18239	-2.4549	down	1.00015	0.0344305	1.32791	0.409154	up	1.11867	0.000621326	0.390749	-1.35568	down	1.08018	0.0257302	2.84488	1.50837	up	1.08349	0.0421058	2.14238	1.09922	up	-	-
1121	DL-threo-3-isopropylmalic acid	Organic acid and Its derivatives	1.15285	2.71953e-06	0.0433164	-4.52894	down	1.14545	0.000420134	0.0918051	-3.44528	down	-	-	-	-	-	-	-	-	-	-	1.11378	0.00851635	27.9445	4.80449	up	1.12376	0.00753234	13.185	3.72083	up	-	-
1122	Dehydroascorbic acid	Organic acid and Its derivatives	-	-	-	-	-	-	-	-	-	-	1.08942	0.0150326	1.49583	0.580949	up	1.11623	0.00890603	0.622815	-0.683125	down	-	-	-	-	-	1.13577	0.00013442	0.5448	-0.876203	down	C05422	ko00053,ko00480,ko01100
1123	Dihydrocaffeic acid	Organic acid and Its derivatives	-	-	-	-	-	-	-	-	-	-	-	-	-	-	-	1.14419	0.00387675	3.37881	1.75652	up	1.02742	0.000913552	7.33243	2.87429	up	1.13403	0.00804779	2.64836	1.4051	up	C10447	ko00350
1124	Dimethylmalonic acid	Organic acid and Its derivatives	1.16139	0.00038621	0.143023	-2.80569	down	1.1682	0.000242511	0.160111	-2.64286	down	-	-	-	-	-	1.16095	0.000373568	0.0931512	-3.42428	down	1.10565	0.00038492	0.651304	-0.618596	down	1.13214	0.00156242	0.581791	-0.781427	down	-	-
1125	Dl-Glyceraldehyde 3-Phosphate	Organic acid and Its derivatives	1.14519	0.00130763	0.648615	-0.624567	down	-	-	-	-	-	-	-	-	-	-	1.12228	0.000809959	0.329478	-1.60175	down	1.03136	0.0142082	0.507971	-0.977181	down	1.0029	0.0404598	0.496461	-1.01025	down	C00661	-
1126	Eicosanoyl-EA	Organic acid and Its derivatives	-	-	-	-	-	1.08804	0.0220617	0.724144	-0.465652	down	-	-	-	-	-	1.12211	0.00327075	1.15842	0.212157	up	-	-	-	-	-	1.10583	0.00559191	1.59971	0.67781	up	-	-
1127	Elenaic acid	Organic acid and Its derivatives	1.1466	0.00252636	1.37701	0.461536	up	-	-	-	-	-	1.13126	0.0101045	0.760144	-0.395655	down	-	-	-	-	-	1.10005	0.00569824	0.734156	-0.445842	down	-	-	-	-	-	-	-
1128	Ergothioneine	Organic acid and Its derivatives	-	-	-	-	-	-	-	-	-	-	1.08348	0.0438852	2.23454	1.15998	up	-	-	-	-	-	-	-	-	-	-	-	-	-	-	-	C05570	ko00340,ko01100
1129	Ethylmalonate	Organic acid and Its derivatives	1.16139	0.00038621	0.143023	-2.80569	down	1.1682	0.000242511	0.160111	-2.64286	down	-	-	-	-	-	1.16095	0.000373568	0.0931512	-3.42428	down	1.10565	0.00038492	0.651304	-0.618596	down	1.13214	0.00156242	0.581791	-0.781427	down	-	-
1130	Ethylsalicylate	Organic acid and Its derivatives	1.12501	0.0142957	1.41243	0.498184	up	1.16435	1.71241e-05	0.442858	-1.17508	down	1.16365	0.00227527	0.313542	-1.67327	down	1.15483	4.55555e-05	0.565814	-0.8216	down	1.11707	0.00312096	0.400595	-1.31978	down	1.0844	0.00425881	1.27764	0.353484	up	D70269	-
1131	FFA(10:1)	Organic acid and Its derivatives	-	-	-	-	-	-	-	-	-	-	-	-	-	-	-	1.15929	0.00464938	9.5902	3.26156	up	1.09922	0.00165627	10.598	3.40571	up	1.14109	0.00362635	10.4155	3.38065	up	-	-
1132	Ferulic acid	Organic acid and Its derivatives	-	-	-	-	-	1.14067	0.00236162	0.565259	-0.823017	down	-	-	-	-	-	1.15523	0.00377603	2.19565	1.13465	up	1.10414	0.00022538	2.8843	1.52822	up	1.1422	0.000664875	3.88433	1.95767	up	C01494	ko01100,ko01110
1133	Gallicacid	Organic acid and Its derivatives	1.1482	0.000259024	0.148239	-2.754	down	1.12098	0.00203563	0.617671	-0.69509	down	1.14242	0.000992082	4.16673	2.05891	up	1.09995	0.0283638	1.78543	0.836275	up	1.11281	0.00740382	12.0443	3.59028	up	1.1256	0.0125934	2.89059	1.53136	up	C01424	ko00627,ko00999,ko01120
1134	Ginkgoic acid	Organic acid and Its derivatives	1.13648	0.00436579	0.383208	-1.3838	down	-	-	-	-	-	1.12252	0.0154395	2.24586	1.16727	up	-	-	-	-	-	1.10732	0.00785267	3.73742	1.90204	up	1.0403	0.0174203	1.66414	0.734773	up	C10794	-
1135	Glutaric Acid	Organic acid and Its derivatives	1.16139	0.00038621	0.143023	-2.80569	down	1.1682	0.000242511	0.160111	-2.64286	down	-	-	-	-	-	1.16095	0.000373568	0.0931512	-3.42428	down	1.10565	0.00038492	0.651304	-0.618596	down	1.13214	0.00156242	0.581791	-0.781427	down	C00489	ko00071,ko00310,ko01100,ko01120
1136	Glycerol 3-Phosphate	Organic acid and Its derivatives	1.15859	0.00119666	23.3523	4.54549	up	-	-	-	-	-	1.12921	5.29293e-05	0.0848314	-3.55926	down	1.08925	0.00836171	0.227694	-2.13483	down	1.11615	0.0012553	0.00975039	-6.68032	down	-	-	-	-	-	C03189	-
1137	Glycerol 2-phosphate	Organic acid and Its derivatives	-	-	-	-	-	1.15233	0.00404929	16.0727	4.00654	up	1.16842	0.00479085	#DIV/0!	#DIV/0!	up	-	-	-	-	-	-	-	-	-	-	1.1109	0.00228528	0.12106	-3.0462	down	C02979	-
1138	Guanidineacetic Acid	Organic acid and Its derivatives	1.1569	0.0188243	0.0216722	-5.52801	down	1.16519	0.0187683	0.0198055	-5.65796	down	-	-	-	-	-	1.15726	0.0189791	0.0254261	-5.29755	down	-	-	-	-	-	-	-	-	-	-	C00581	ko00260,ko00330,ko01100
1139	Guanidinoethyl Sulfonate	Organic acid and Its derivatives	1.14553	0.000199738	0.537561	-0.895499	down	-	-	-	-	-	1.14241	0.000575413	1.68173	0.749942	up	1.15934	0.000145155	0.206498	-2.2758	down	1.11356	0.00291091	0.384138	-1.3803	down	1.14573	0.000482169	0.228419	-2.13025	down	C01959	ko00430
1140	Hippuric Acid	Organic acid and Its derivatives	1.04011	0.0434744	0.753951	-0.407458	down	1.11091	0.00761178	0.581012	-0.78336	down	1.02734	0.0264745	0.770623	-0.375902	down	-	-	-	-	-	1.05824	0.00476371	1.25371	0.3262	up	1.10391	0.002757	1.62687	0.702102	up	C01586	ko01100
1141	Hydroferulic acid	Organic acid and Its derivatives	1.14711	0.00580292	3.11043	1.63711	up	-	-	-	-	-	1.13072	0.00287926	0.367134	-1.44562	down	1.13047	0.00145786	1.97216	0.979778	up	1.05911	0.0196669	0.634049	-0.657334	down	1.05105	0.00800237	1.72702	0.788286	up	-	-
1142	Hydroxyphenyllactic acid	Organic acid and Its derivatives	1.16164	4.72485e-08	0.281065	-1.83102	down	1.16089	0.00537049	1.62963	0.704541	up	1.16776	0.00117285	5.79804	2.53557	up	1.16142	0.000144992	4.08201	2.02928	up	1.12324	9.91709e-05	14.5234	3.8603	up	1.14592	3.34824e-06	2.50487	1.32474	up	C03672	-
1143	Hypaphorine	Organic acid and Its derivatives	1.15871	8.23617e-05	0.133473	-2.90538	down	1.03037	0.0282996	0.776171	-0.365554	down	1.16117	0.00421897	5.81517	2.53982	up	1.09791	0.0041008	0.798359	-0.32489	down	1.11895	0.00033732	5.98141	2.58049	up	-	-	-	-	-	C09213	-
1144	Iminodiacetic acid	Organic acid and Its derivatives	1.16003	0.000627117	6.20674	2.63384	up	1.15581	0.000109511	1.95753	0.969035	up	1.16633	0.00115927	0.315388	-1.6648	down	-	-	-	-	-	1.06851	7.00937e-05	0.0425311	-4.55534	down	1.0312	0.00107608	0.134853	-2.89054	down	C19911	-
1145	Inositol 1,3,4-trisphosphate	Organic acid and Its derivatives	1.02507	0.042414	0.85452	-0.226813	down	1.07943	0.0195266	1.11751	0.16029	up	1.10679	0.00533948	1.30776	0.387103	up	1.13705	0.00210723	0.713318	-0.487383	down	-	-	-	-	-	1.13173	0.000256378	0.638309	-0.647673	down	C01243	ko00562,ko01100,ko04070
1146	Isobutyric acid	Organic acid and Its derivatives	1.02905	0.0255194	0.376147	-1.41063	down	-	-	-	-	-	-	-	-	-	-	1.08826	0.0202826	1.34749	0.430278	up	1.03731	0.00404909	3.58235	1.84091	up	1.00971	0.0170934	1.73176	0.792241	up	C02632	ko01100,ko01120,ko01220
1147	Isocitric acid	Organic acid and Its derivatives	1.15951	0.000820596	2.48603	1.31384	up	-	-	-	-	-	-	-	-	-	-	1.11729	0.0386465	2.10215	1.07187	up	-	-	-	-	-	-	-	-	-	-	C00311	ko00020,ko00630,ko00720,ko01100,ko01110,ko01120,ko01200,ko01210,ko01230,ko01240
1148	Jasmonic acid	Organic acid and Its derivatives	-	-	-	-	-	1.13968	0.000141859	0.172007	-2.53946	down	1.14262	0.000159644	0.1609	-2.63577	down	1.15642	0.00473917	4.51393	2.17438	up	1.11936	0.00567452	4.22245	2.07808	up	1.13984	0.00328883	26.2427	4.71385	up	C16317	ko00592,ko01100,ko01110
1149	Ketoleucine	Organic acid and Its derivatives	1.15702	0.000941877	0.162204	-2.62412	down	-	-	-	-	-	1.15606	0.0188918	6.6618	2.73591	up	1.14979	0.00295367	2.3551	1.23579	up	1.12085	0.00218587	14.5194	3.85991	up	1.0933	0.00191623	2.1795	1.124	up	C00233	ko00280,ko00290,ko01100,ko01110,ko01210,ko01230
1150	L-2-Aminoadipate	Organic acid and Its derivatives	1.15964	0.00139424	4.84004	2.27502	up	1.15853	0.00832719	3.04282	1.60541	up	1.11053	0.00291946	0.628676	-0.669612	down	1.14545	0.0011	0.502418	-0.99304	down	1.1219	0.0014171	0.103805	-3.26806	down	1.14363	0.00607249	0.165116	-2.59845	down	C00956	ko00300,ko00310,ko00311,ko01100,ko01110,ko01210,ko01230
1151	L-2-Aminobutyric acid	Organic acid and Its derivatives	1.02625	0.0488166	1.40499	0.490558	up	1.12723	0.00853542	1.34892	0.43181	up	-	-	-	-	-	1.08899	0.0491951	2.17725	1.12251	up	-	-	-	-	-	-	-	-	-	-	C02356	ko00270,ko01100
1152	L-2-amino-6-oximelic acid	Organic acid and Its derivatives	1.14333	0.000248338	3.27773	1.7127	up	1.15439	0.022061	0.254175	-1.9761	down	1.16847	0.000491229	0.0775461	-3.6888	down	1.1398	0.0246469	0.308749	-1.69549	down	1.12269	0.000377602	0.094196	-3.40819	down	1.07277	0.034756	1.21471	0.280611	up	C03871	ko00300,ko01100,ko01110,ko01230
1153	L-3-Phenyllactic acid	Organic acid and Its derivatives	1.16181	1.13751e-05	0.180487	-2.47003	down	-	-	-	-	-	1.16705	0.00217073	4.9425	2.30524	up	1.16037	0.000345441	1.89596	0.922931	up	1.1232	0.000179723	10.5047	3.39296	up	1.14192	3.86277e-05	2.12538	1.08772	up	-	-
1154	L-Cysteic acid	Organic acid and Its derivatives	1.14701	0.000326111	9.57785	3.2597	up	1.13385	0.00169823	4.68598	2.22835	up	1.14269	0.000642082	0.489251	-1.03135	down	-	-	-	-	-	-	-	-	-	-	-	-	-	-	-	C00506	ko00270,ko00430,ko01100
1155	L-Dihydroorotic Acid	Organic acid and Its derivatives	1.14474	0.0228695	4.86879	2.28356	up	1.15405	0.0154208	3.21271	1.68379	up	-	-	-	-	-	1.08828	0.00857696	0.466772	-1.09921	down	1.10807	0.0169399	0.0958702	-3.38277	down	1.13131	0.00775817	0.145289	-2.783	down	C00337	ko00240,ko01100,ko01240
1156	L-Homoserine	Organic acid and Its derivatives	1.16174	0.000563279	6.96946	2.80105	up	1.14999	0.0121535	1.72563	0.787126	up	1.16554	4.33546e-05	0.247599	-2.01392	down	1.16018	1.66987e-06	0.563409	-0.827747	down	1.12319	0.000489748	0.0808397	-3.62879	down	1.14436	0.00474302	0.326494	-1.61487	down	C00263	ko00260,ko00270,ko00300,ko00920,ko01100,ko01110,ko01120,ko01230
1157	L-Lactic Acid	Organic acid and Its derivatives	1.10813	0.00215797	0.597401	-0.743227	down	-	-	-	-	-	1.1394	0.000560558	1.95352	0.966078	up	-	-	-	-	-	-	-	-	-	-	-	-	-	-	-	C00186	ko00010,ko00051,ko00620,ko00640,ko00643,ko01100,ko01110,ko01120
1158	M-toluene acetic acid	Organic acid and Its derivatives	1.14645	0.000127221	0.448271	-1.15756	down	1.15344	0.000215308	0.591175	-0.758344	down	1.03592	0.0169247	1.31879	0.399214	up	-	-	-	-	-	1.10734	0.000161477	2.228	1.15575	up	1.13005	0.000509727	1.68943	0.756534	up	-	-
1159	Malonic acid	Organic acid and Its derivatives	-	-	-	-	-	-	-	-	-	-	1.05194	0.0220634	0.57292	-0.803596	down	-	-	-	-	-	-	-	-	-	-	-	-	-	-	-	C00383	ko00061,ko00240,ko00410,ko01100,ko01212
1160	Mandelic Acid	Organic acid and Its derivatives	1.16177	0.000194276	0.0444694	-4.49104	down	1.1692	0.000202083	0.0464591	-4.4279	down	-	-	-	-	-	1.15965	7.30632e-06	0.229281	-2.12481	down	1.12097	0.0019746	5.15593	2.36623	up	1.14618	0.00213067	4.93512	2.30309	up	C01984	ko00627,ko01120
1161	Mesaconic acid	Organic acid and Its derivatives	1.14854	0.00242881	0.401357	-1.31704	down	-	-	-	-	-	1.15008	0.00200686	2.14032	1.09782	up	1.02763	0.0486891	0.818304	-0.289291	down	1.11102	9.55322e-05	2.03884	1.02775	up	-	-	-	-	-	C01732	ko00630,ko00660,ko01100,ko01120,ko01200
1162	Methylmalonic Acid	Organic acid and Its derivatives	1.12083	0.0242661	0.672896	-0.571545	down	-	-	-	-	-	-	-	-	-	-	-	-	-	-	-	-	-	-	-	-	-	-	-	-	-	C02170	ko00240,ko00280,ko00640,ko01100
1163	Morpholine ethanesulfonic acid	Organic acid and Its derivatives	1.15883	0.000102982	0.398375	-1.3278	down	-	-	-	-	-	1.16549	0.00033873	2.70611	1.43622	up	1.14848	0.0139417	2.97238	1.57162	up	1.11944	0.00845329	7.46126	2.89942	up	1.13333	0.014752	2.75719	1.4632	up	-	-
1164	N-Cinnamylglycine	Organic acid and Its derivatives	-	-	-	-	-	-	-	-	-	-	-	-	-	-	-	1.1527	0.00125011	2.44046	1.28716	up	1.09933	0.000616711	2.02151	1.01543	up	1.13438	0.000712213	2.31578	1.2115	up	-	-
1165	N1-Acetylspermine	Organic acid and Its derivatives	-	-	-	-	-	1.1467	0.00525306	0.643564	-0.635845	down	-	-	-	-	-	1.16158	1.2496e-05	0	#DIV/0!	down	1.1229	0.0157279	0	#DIV/0!	down	1.14842	0.00181	0	#DIV/0!	down	C02567	-
1166	Octadec-9-ene-1,18-dioic-acid	Organic acid and Its derivatives	-	-	-	-	-	-	-	-	-	-	-	-	-	-	-	1.14045	0.000831041	0.561861	-0.831716	down	1.09006	0.000997305	0.619524	-0.690769	down	1.09758	0.00535709	0.617256	-0.69606	down	-	-
1167	Phenyllactate(Pla)	Organic acid and Its derivatives	1.16188	3.38551e-07	0.263522	-1.92401	down	1.0884	0.0183136	0.941286	-0.0872947	down	1.1683	0.000120708	3.57195	1.83671	up	1.16005	7.13285e-05	1.34322	0.425695	up	1.12325	2.22021e-05	5.09719	2.3497	up	1.14562	9.77386e-06	1.427	0.51299	up	C01479	ko01110
1168	Piperic acid	Organic acid and Its derivatives	-	-	-	-	-	1.15962	0.000331258	0.437171	-1.19373	down	1.15455	0.0105448	0.319379	-1.64666	down	1.12616	0.0010728	0.633387	-0.658841	down	1.093	0.013903	0.462726	-1.11177	down	1.08403	0.00944108	1.44883	0.53489	up	C04599	-
1169	Piperidine acid	Organic acid and Its derivatives	1.15293	2.77219e-05	3.15262	1.65655	up	-	-	-	-	-	1.16571	9.05282e-05	0.253201	-1.98165	down	-	-	-	-	-	1.11805	2.22922e-05	0.245306	-2.02735	down	-	-	-	-	-	C00408	ko00310,ko01100,ko01110
1170	Porphobilinogen	Organic acid and Its derivatives	1.08493	0.00730044	1.57095	0.651633	up	1.13046	0.00643942	0.483717	-1.04777	down	1.15563	0.00264619	0.307914	-1.6994	down	1.09093	0.0195988	0.645415	-0.6317	down	1.10944	0.00457941	0.410845	-1.28333	down	1.00181	0.0201832	1.33428	0.416066	up	C00931	ko00860,ko01100,ko01110,ko01120,ko01240
1171	Pyrazine-2-carboxylic acid	Organic acid and Its derivatives	1.01809	0.00440905	0.273434	-1.87073	down	-	-	-	-	-	1.01396	0.0120041	3.43763	1.78142	up	-	-	-	-	-	-	-	-	-	-	-	-	-	-	-	C19915	-
1172	Pyrrole-2-Carboxylic Acid	Organic acid and Its derivatives	1.13917	0.00112059	0.312444	-1.67833	down	-	-	-	-	-	1.14457	0.000250813	3.18941	1.67329	up	1.15878	5.98882e-06	0.380311	-1.39475	down	-	-	-	-	-	1.14464	0.000372167	0.381643	-1.38971	down	C05942	ko00470
1173	Pyrroloquinoline Quinone	Organic acid and Its derivatives	-	-	-	-	-	1.0128	0.0186968	0.539157	-0.891223	down	1.01531	0.0375753	0.579274	-0.787682	down	1.09992	0.00558579	0.310683	-1.68649	down	1.06837	0.00522821	0.3338	-1.58294	down	-	-	-	-	-	C00113	-
1174	Pyruvic Acid	Organic acid and Its derivatives	1.15542	8.31445e-05	0.215905	-2.21153	down	1.16051	0.00087765	0.559602	-0.837528	down	1.15265	0.000111143	2.59189	1.374	up	1.05012	0.000285157	0.121572	-3.04012	down	-	-	-	-	-	-	-	-	-	-	C00022	ko00010,ko00020,ko00030,ko00040,ko00053,ko00250,ko00260,ko00261,ko00270,ko00290,ko00330,ko00350,ko00360,ko00362,ko00430,ko00440,ko00470,ko00620,ko00621,ko00622,ko00630,ko00650,ko00660,ko00680,ko00710,ko00720,ko00730,ko00760,ko00770,ko00900,ko00997,ko00998,ko01100,ko01110,ko01120,ko01200,ko01210,ko01220,ko01230,ko01240,ko01502,ko02060
1175	Quinic acid	Organic acid and Its derivatives	1.0797	0.0104066	1.33353	0.415249	up	1.06877	0.0119838	1.27087	0.345814	up	-	-	-	-	-	1.1588	0.000184469	3.73068	1.89944	up	1.1186	8.06552e-05	2.7976	1.48419	up	1.1446	0.000133352	2.93554	1.55363	up	C00296	ko00400,ko01100
1176	Rhapontigenin	Organic acid and Its derivatives	-	-	-	-	-	-	-	-	-	-	1.12278	0.00274127	1.52924	0.612814	up	-	-	-	-	-	-	-	-	-	-	-	-	-	-	-	-	-
1177	SDMA	Organic acid and Its derivatives	1.15989	1.72019e-06	2.90975	1.5409	up	-	-	-	-	-	1.1644	7.20281e-06	0.369602	-1.43595	down	1.12925	0.0129428	1.73019	0.790931	up	1.09529	0.00418899	0.594618	-0.749966	down	1.10258	0.013397	1.6088	0.685988	up	-	-
1178	ST-638	Organic acid and Its derivatives	1.16086	9.33231e-06	7.15147	2.83824	up	1.16274	0.00644892	4.47967	2.16339	up	1.12126	0.00824206	0.626398	-0.674848	down	1.15826	0.00611337	10.3028	3.36497	up	1.0347	0.0491477	1.44066	0.526728	up	1.11623	0.00803722	2.29991	1.20158	up	-	-
1179	Salicylic acid	Organic acid and Its derivatives	1.12337	0.0146866	1.14928	0.200726	up	1.14419	0.000628804	0.688483	-0.538507	down	1.15851	0.00247848	0.599058	-0.739233	down	1.15762	0.00225089	2.62434	1.39196	up	1.11912	0.00377255	2.28348	1.19123	up	1.14527	0.00126151	3.81178	1.93046	up	C00805	ko00621,ko00624,ko00626,ko00996,ko01053,ko01100,ko01110,ko01120,ko01220
1180	Subericacid	Organic acid and Its derivatives	-	-	-	-	-	-	-	-	-	-	-	-	-	-	-	1.11781	0.00177955	1.93369	0.951353	up	-	-	-	-	-	-	-	-	-	-	C08278	-
1181	Succinic Acid	Organic acid and Its derivatives	1.12083	0.0242661	0.672896	-0.571545	down	-	-	-	-	-	-	-	-	-	-	-	-	-	-	-	-	-	-	-	-	-	-	-	-	-	C00042	ko00020,ko00190,ko00250,ko00310,ko00350,ko00360,ko00361,ko00620,ko00630,ko00640,ko00650,ko00720,ko00760,ko00920,ko01100,ko01110,ko01120,ko01200,ko01220,ko02020
1182	Sulfoacetic acid	Organic acid and Its derivatives	-	-	-	-	-	1.06529	0.0176064	2.07229	1.05123	up	-	-	-	-	-	1.1461	2.2304e-05	7.7239	2.94933	up	1.1139	3.72663e-05	4.29274	2.1019	up	1.14601	0.000656337	3.72723	1.8981	up	-	-
1183	Taurine	Organic acid and Its derivatives	1.15338	0.00306112	14.2596	3.83386	up	1.16308	0.00580026	21.9373	4.45532	up	1.0721	0.0260265	1.53842	0.621452	up	1.14993	0.00256349	9.27244	3.21295	up	1.04719	0.0110072	0.650258	-0.620915	down	1.12078	0.0103064	0.422678	-1.24237	down	C00245	ko00430,ko00920,ko01100,ko02010
1184	Tranexamic Acid	Organic acid and Its derivatives	1.16203	0.000103617	0	#DIV/0!	down	-	-	-	-	-	1.16716	0.0181169	#DIV/0!	#DIV/0!	up	-	-	-	-	-	1.12279	0.00785078	#DIV/0!	#DIV/0!	up	-	-	-	-	-	C12535	-
1185	Traumatic acid	Organic acid and Its derivatives	-	-	-	-	-	1.13873	0.0122222	1.83933	0.879183	up	-	-	-	-	-	1.11199	0.013306	1.57029	0.651028	up	-	-	-	-	-	-	-	-	-	-	C16308	ko00592,ko01110
1186	Traumatin	Organic acid and Its derivatives	-	-	-	-	-	1.15206	0.000598606	0.831706	-0.265855	down	1.1449	0.00187198	0.836834	-0.256986	down	1.14736	0.000246432	0.741374	-0.431727	down	1.10716	0.000289748	0.745945	-0.422859	down	1.06642	0.0121641	0.891389	-0.165873	down	-	-
1187	Tricarballylic acid	Organic acid and Its derivatives	1.16035	0.00133188	2.29508	1.19854	up	1.16772	1.67473e-06	0.537883	-0.894636	down	1.16793	0.000671127	0.234363	-2.09318	down	1.15441	0.000350459	0.351688	-1.50763	down	1.12096	0.000140213	0.153236	-2.70618	down	1.10567	0.00604801	0.653838	-0.612995	down	C19806	-
1188	Triethyl-phosphate	Organic acid and Its derivatives	-	-	-	-	-	-	-	-	-	-	-	-	-	-	-	1.08446	0.0183075	0.815399	-0.294421	down	1.05079	0.0407756	0.600531	-0.735689	down	1.09379	0.00316903	0.75356	-0.408205	down	-	-
1189	Tropate	Organic acid and Its derivatives	1.16188	3.38551e-07	0.263522	-1.92401	down	1.0884	0.0183136	0.941286	-0.0872947	down	1.1683	0.000120708	3.57195	1.83671	up	1.16005	7.13285e-05	1.34322	0.425695	up	1.12325	2.22021e-05	5.09719	2.3497	up	1.14562	9.77386e-06	1.427	0.51299	up	C01456	ko01110
1190	Ureidoisobutyric Acid	Organic acid and Its derivatives	1.14267	0.000139754	3.57879	1.83947	up	1.15025	0.0233781	0.245594	-2.02565	down	1.16719	0.0013966	0.0686248	-3.86513	down	1.07505	0.0292744	0.450775	-1.14952	down	1.11583	0.000424468	0.125957	-2.989	down	-	-	-	-	-	C05100	-
1191	Uric acid	Organic acid and Its derivatives	-	-	-	-	-	1.02485	0.0422655	1.45651	0.542517	up	-	-	-	-	-	1.15586	0.0100564	9.06791	3.18077	up	1.07491	0.00451414	11.3969	3.51057	up	1.13702	0.0104065	6.22577	2.63825	up	C00366	ko00230,ko01100,ko01120
1192	Urocanic Acid	Organic acid and Its derivatives	1.10979	0.0462699	3.0911	1.62812	up	-	-	-	-	-	1.11928	0.0288943	0.160097	-2.64298	down	-	-	-	-	-	1.0091	0.0236117	0.138966	-2.8472	down	-	-	-	-	-	C00785	ko00340,ko01100
1193	Vanillic Acid	Organic acid and Its derivatives	1.04764	0.014142	1.10198	0.1401	up	1.04657	0.0218583	0.832034	-0.265285	down	1.11562	0.00727043	0.755035	-0.405385	down	1.16014	0.00157804	4.84129	2.27539	up	1.12193	0.00173086	4.39326	2.13529	up	1.1464	0.00108739	5.81861	2.54068	up	C06672	ko00627,ko01120
1194	butyrate	Organic acid and Its derivatives	1.02905	0.0255194	0.376147	-1.41063	down	-	-	-	-	-	-	-	-	-	-	1.08826	0.0202826	1.34749	0.430278	up	1.03731	0.00404909	3.58235	1.84091	up	1.00971	0.0170934	1.73176	0.792241	up	C00246	ko00650,ko01100
1195	gamma-CEHC	Organic acid and Its derivatives	1.15754	0.00103314	0.0177739	-5.8141	down	1.1537	0.00134182	0.571375	-0.807491	down	1.16266	0.000714364	32.1469	5.00661	up	1.13243	0.0169733	2.10903	1.07658	up	1.11952	0.00581006	118.659	6.89068	up	1.13914	0.0100016	3.69116	1.88407	up	-	-
1196	trans-2-Butene-1,4-dicarboxylic Acid	Organic acid and Its derivatives	1.1571	0.000882479	6.83145	2.77219	up	-	-	-	-	-	1.1582	0.000320546	0.178179	-2.4886	down	-	-	-	-	-	1.10882	0.000150294	0.139164	-2.84514	down	-	-	-	-	-	-	-
1197	trans-trans-Muconic acid	Organic acid and Its derivatives	1.09543	0.00204489	0.440073	-1.18418	down	1.14663	0.000562949	1.71142	0.775193	up	1.14334	9.11951e-05	3.88894	1.95938	up	1.13725	0.0174935	2.60227	1.37977	up	1.10446	0.0082563	5.91327	2.56396	up	-	-	-	-	-	C02220	ko00380,ko01100
1198	α-Hydroxyglutaric Acid (sodium salt)	Organic acid and Its derivatives	1.15336	0.00875775	0.377124	-1.40689	down	1.09567	0.00230874	0.422752	-1.24212	down	-	-	-	-	-	1.12719	0.0104497	0.566642	-0.81949	down	1.10156	0.0120836	1.50253	0.587398	up	-	-	-	-	-	-	-
1199	α-Ketoglutaric Acid (α-KG)	Organic acid and Its derivatives	1.03712	0.0301895	1.73536	0.795239	up	-	-	-	-	-	1.16064	0.000260524	0.435273	-1.20001	down	-	-	-	-	-	1.05636	0.00831244	0.358143	-1.48139	down	-	-	-	-	-	C00026	ko00020,ko00040,ko00053,ko00220,ko00250,ko00300,ko00310,ko00340,ko00365,ko00430,ko00470,ko00630,ko00650,ko00660,ko00720,ko00997,ko00998,ko01100,ko01110,ko01120,ko01200,ko01210,ko01230,ko01240
1200	(3beta,9xi,22S,23R)-3-Hydroxy-17,23-epoxyveratraman-11-one	Others	-	-	-	-	-	1.06893	0.0139321	20.1936	4.33583	up	1.13037	0.0174865	4.78769	2.25933	up	1.07227	0.00819306	24.7298	4.62818	up	1.09761	0.0090395	5.86316	2.55168	up	-	-	-	-	-	-	-
1201	1,6-Anhydro-N-acetyl-beta-muramate	Others	-	-	-	-	-	-	-	-	-	-	-	-	-	-	-	1.1453	0.00907999	0.445751	-1.16569	down	1.11416	0.00020772	0.541905	-0.883888	down	1.13344	0.00142849	0.573507	-0.802116	down	C19769	ko00520,ko01100,ko01250
1202	10-deoxyformamycin	Others	-	-	-	-	-	-	-	-	-	-	-	-	-	-	-	-	-	-	-	-	1.02335	0.0475724	1.71967	0.782129	up	1.07417	0.0321951	1.96699	0.975987	up	C11994	ko00522,ko01100,ko01110
1203	18β-Glycyrrhetinic acid	Others	1.0611	0.021416	0.898094	-0.155061	down	-	-	-	-	-	1.09966	0.0292498	1.28971	0.36705	up	1.15722	8.20524e-05	0.437784	-1.19171	down	1.11911	1.30353e-05	0.487459	-1.03665	down	1.14186	0.00293732	0.377959	-1.4037	down	C02283	-
1204	2-Hydroxy-2-methylbutanenitrile	Others	1.16092	0.00222093	0.0572725	-4.12601	down	1.16857	0.00211403	0.021297	-5.5532	down	1.15781	0.00216883	0.371854	-1.42719	down	1.16014	0.00227886	0.0789435	-3.66304	down	1.04215	0.00936187	1.37838	0.462978	up	1.14262	0.00192651	3.70679	1.89017	up	C11118	-
1205	4-Amino-3-hydroxybutyric acid	Others	-	-	-	-	-	-	-	-	-	-	1.16535	0.0423513	#DIV/0!	#DIV/0!	up	-	-	-	-	-	1.12299	0.00604183	#DIV/0!	#DIV/0!	up	-	-	-	-	-	C03678	-
1206	8,8a-deoxy-oleane	Others	1.1616	0.000821089	6.33817	2.66407	up	1.16528	0.00586783	4.2806	2.09781	up	1.10869	0.00442009	0.675368	-0.566253	down	1.1596	0.0044465	8.72271	3.12478	up	1.03548	0.0348754	1.37622	0.46071	up	1.11574	0.00504929	2.03773	1.02696	up	C11989	ko00522,ko01100,ko01110
1207	Arenobufagin	Others	1.15919	0.000887394	0.313086	-1.67537	down	1.16356	0.000162177	0.236319	-2.08119	down	1.04058	0.0235375	0.754808	-0.405819	down	1.12769	0.000187935	0.258189	-1.9535	down	-	-	-	-	-	-	-	-	-	-	C20035	-
1208	Betaine	Others	-	-	-	-	-	-	-	-	-	-	1.16346	0.000733592	0.615632	-0.69986	down	-	-	-	-	-	1.08974	0.00121377	0.76027	-0.395416	down	1.1014	0.0139748	1.23494	0.304444	up	C00719	ko00260,ko01100,ko02010
1209	D-Turanose	Others	1.15568	0.000378073	3.30568	1.72495	up	1.1341	0.0191266	2.65209	1.40713	up	-	-	-	-	-	1.06155	0.00619011	0.37843	-1.4019	down	1.10255	0.000603868	0.114479	-3.12685	down	1.11722	0.00760852	0.142691	-2.80903	down	C19636	-
1210	Heterodendrin	Others	1.15568	0.00301026	0.172167	-2.53812	down	1.16835	0.00124722	22.9224	4.51869	up	1.16788	0.00121029	133.14	7.05681	up	-	-	-	-	-	-	-	-	-	-	1.11937	5.09619e-05	0.115111	-3.1189	down	C08332	-
1211	Hydroxyurea	Others	1.0188	0.032858	1.98148	0.986582	up	1.11262	0.0433423	0.361305	-1.46871	down	1.14941	0.0193393	0.18234	-2.45529	down	-	-	-	-	-	1.09267	0.0305171	0.335216	-1.57684	down	1.09968	0.00382208	1.83841	0.878456	up	C07044	ko00998,ko01100,ko01110
1212	Kojibiose	Others	1.14338	7.24202e-05	3.6521	1.86873	up	1.14659	0.000301954	3.43126	1.77874	up	-	-	-	-	-	-	-	-	-	-	1.0388	0.00178055	0.24874	-2.00729	down	1.05441	0.00142292	0.26475	-1.9173	down	C19632	-
1213	Malvidin	Others	-	-	-	-	-	-	-	-	-	-	1.06946	0.0102899	1.63918	0.712978	up	1.13139	0.024849	2.31946	1.21379	up	1.09168	0.0130093	2.90512	1.5386	up	1.06112	0.0284494	1.7723	0.825619	up	-	-
1214	Niclosamide	Others	1.13057	0.0011705	1.15331	0.205778	up	-	-	-	-	-	-	-	-	-	-	1.14537	0.000704567	0.655685	-0.608924	down	1.11472	0.000163784	0.568526	-0.814702	down	-	-	-	-	-	-	-
1215	Pyrithioxin	Others	-	-	-	-	-	1.13632	0.00050927	2.61748	1.38818	up	1.16415	0.00211564	3.97656	1.99152	up	1.14074	0.00357649	3.81984	1.93351	up	1.11845	0.00614017	5.80322	2.53685	up	1.05437	0.0284004	1.45936	0.545332	up	-	-
1216	Quinine	Others	1.15571	0.000128558	0.228215	-2.13154	down	1.16078	0.00010049	0.310205	-1.68871	down	-	-	-	-	-	-	-	-	-	-	1.11026	0.0122865	4.75031	2.24802	up	1.1301	0.0143788	3.49476	1.80519	up	C06526	-
1217	Sakuranetin	Others	1.05808	0.0191404	1.12469	0.169527	up	1.08692	0.0153467	0.574169	-0.800453	down	1.10915	0.00555953	0.510513	-0.96998	down	1.07682	0.0120082	0.45298	-1.14248	down	1.05884	0.00513401	0.40276	-1.31201	down	-	-	-	-	-	C09833	ko01110
1218	Triethylamine	Others	1.16134	0.00101254	9.26417	3.21166	up	1.16119	0.00658728	3.13822	1.64995	up	1.15966	0.000132107	0.338748	-1.56171	down	-	-	-	-	-	1.10461	3.5807e-05	0.0853211	-3.55095	down	1.0892	0.00102439	0.251872	-1.98924	down	C14691	-
1219	1-desoxymethylsphinganine	SL	-	-	-	-	-	-	-	-	-	-	-	-	-	-	-	-	-	-	-	-	1.10335	0.0022224	0.551285	-0.85913	down	1.11238	0.00142384	0.583727	-0.776634	down	-	-
1220	Phytosphingosine	SL	1.13036	0.000200761	0.0975859	-3.35718	down	-	-	-	-	-	-	-	-	-	-	1.15382	0.00191238	0.396261	-1.33548	down	1.04901	0.00098397	4.06064	2.02171	up	-	-	-	-	-	C12144	ko00600,ko01100
1221	SPH(d16:1)	SL	1.09587	0.0238945	1.24184	0.31248	up	-	-	-	-	-	-	-	-	-	-	-	-	-	-	-	1.04027	0.0229005	0.600497	-0.735772	down	-	-	-	-	-	-	-
1222	SPH(d18:0)	SL	1.04227	0.0380715	0.084228	-3.56956	down	-	-	-	-	-	1.0609	0.00122627	12.307	3.6214	up	-	-	-	-	-	1.0446	0.00237005	19.362	4.27516	up	1.06503	0.014424	1.57326	0.653754	up	C00836	ko00600,ko01100
1223	SPH(d18:2)	SL	-	-	-	-	-	1.10557	0.0014917	0.127434	-2.97217	down	1.09928	0.00227166	0.137941	-2.85787	down	1.14693	5.83708e-06	0.057914	-4.10994	down	1.10831	3.39937e-06	0.0626889	-3.99565	down	-	-	-	-	-	-	-
1224	7alpha,12beta-Dihydroxy-5alpha-cholan-24-oic acid	Tryptamines,Cholines,Pigments	1.04851	0.0165572	58.7399	5.87627	up	-	-	-	-	-	1.16212	0.0189162	0.0530414	-4.23674	down	-	-	-	-	-	1.12041	0.0179524	0.0243077	-5.36244	down	1.1092	0.0232006	0.458278	-1.12571	down	-	-
1225	Choline	Tryptamines,Cholines,Pigments	-	-	-	-	-	-	-	-	-	-	-	-	-	-	-	1.15897	9.08763e-05	2.22942	1.15667	up	1.11057	0.0002121	1.87203	0.904601	up	1.00884	0.0444422	1.4457	0.531763	up	C00114	ko00260,ko00552,ko00564,ko01100,ko02010
1226	N-Acetyl-5-Hydroxytryptamine	Tryptamines,Cholines,Pigments	1.10611	0.0032332	1.34758	0.430373	up	-	-	-	-	-	1.1292	0.00161296	0.595469	-0.747903	down	-	-	-	-	-	1.07447	0.00279231	0.543078	-0.88077	down	-	-	-	-	-	C00978	ko00380,ko01100,ko01110
1227	Serotonin	Tryptamines,Cholines,Pigments	1.03862	0.0165564	1.52513	0.608931	up	1.10725	0.0258862	0.492515	-1.02176	down	1.15883	0.000367532	0.322933	-1.63069	down	1.13648	0.000232788	2.73674	1.45246	up	1.10601	0.00126627	1.79443	0.843526	up	1.14396	0.000716561	5.55666	2.47422	up	C00780	ko00380,ko01100,ko01110
1228	Sn-Glycero-3-Phosphocholine	Tryptamines,Cholines,Pigments	1.15895	5.56311e-06	3.56007	1.83191	up	1.14296	0.00900846	0.632413	-0.661062	down	1.16786	0.000156753	0.17764	-2.49297	down	1.13634	0.0026757	0.55303	-0.85457	down	1.12191	3.54359e-05	0.155342	-2.68648	down	-	-	-	-	-	C00670	ko00564,ko00565
1229	Tryptamine	Tryptamines,Cholines,Pigments	1.14417	0.00434239	1.55863	0.640282	up	1.02143	0.0397072	0.685447	-0.544883	down	1.12961	0.000898003	0.439774	-1.18517	down	-	-	-	-	-	-	-	-	-	-	1.07074	0.00566509	1.90118	0.926893	up	C00398	ko00380,ko00901,ko01100,ko01110
	“VIP” means variable importance in projection, “Log2FC” means the logarithm of 2 of the fold change of the concentration of corresponding compounds in each pairwise comparison of Huangjiu. The “up” means the concentrations of the corresponding compounds are higher in later samples. The “down” means the concentrations of the corresponding compounds are lower in later samples.
