# Supplementary material for: Untargeted metabolomic analysis uncovers metabolic variability of four Bifidobacterial strains for probiotic development
Source: Front Microbiol. 2025 Jan 31;16:1522036. doi: 10.3389/fmicb.2025.1522036 (PMC11826312; doi:10.3389/fmicb.2025.1522036)
Supplement: Supplementary file 3 [file Table_3.XLSX]

## Sheet: Sheet1
Table S3.Growth curves of four strains of bifidobacterium
Time	BB-69		Bbm-19		BX-18		B8762
	Average	Standard deviation	Average	Standard deviation	Average	Standard deviation	Average	Standard deviation
0	0	0.324	0.001	0.26	0.01	0.29	0.01	0.25
1	1	0.29	0.001	1.09	0.02	0.37	0.02	0.29
2	2	0.338	0.001	2.31	0.01	0.72	0.09	0.378
3	3	0.531	0.11	3.89	0.18	1.22	0.06	1.15
4	4	0.671	0.001	5.65	0.12	3.167	0.04	2.157
5	5	0.833	0.02	7.63	0.09	3.82	0.1	3.86
6	6	1.04	0.13	9.967	0.15	3.913	0.12	5.83
7	7	1.58	0.01	11.52	0.09	4.913	0.05	7.25
8	8	2.04	0.08	12.88	0.26	5.267	0.1	11.287
9	9	2.473	0.003	14.36	0.02	6.573	0.11	12.39
10	10	3.287	0.04	15.89	0.22	6.607	0.22	14.35
11	11	4.527	0.2	16	0.05	7.267	0.08	16.69
12	12	6.24	0.01	17.213	0.002	7.787	0.16	17.173
13	13	8.253	0.14	17.35	0.22	8.267	0.31	18.88
14	14	11.667	0.3	17.4	0.04	8.967	0.08	19.306
15	15	14.99	0.22	17.39	0.12	9.04	0.04	19.2
16	16	14.86	0.01	17.42	0.03	9.062	0.01	19.107
